# Supplementary material for: Populus ussuriensis PuWRKY22 Transcription Factor Activates the ABA Receptor PYL4 to Enhance Drought Resistance
Source: Plants (Basel). 2025 Aug 23;14(17):2621. doi: 10.3390/plants14172621 (PMC12430080; doi:10.3390/plants14172621)
Supplement: Supplementary file 1 [file plants-14-02621-s001.zip]

Archive with 2 entries (2 files):
- Supplementary form.xlsx
- Supplementary materials .pdf
