# Supplementary material for: Populus ussuriensis PuWRKY22 Transcription Factor Activates the ABA Receptor PYL4 to Enhance Drought Resistance
Source: Plants (Basel). 2025 Aug 23;14(17):2621. doi: 10.3390/plants14172621 (PMC12430080; doi:10.3390/plants14172621)
Supplement: Supplementary file 1 [file plants-14-02621-s001.zip › Supplementary form.xlsx]

## Sheet: Supplementary Table 1
Supplementary Table 1：1312 candidate target genes specifically responsive to ABA stress regulated by PuWRKY22
Gene ID	Gene Description
Potri.005G042700.v4.1	hypothetical protein H0E87_009817 [Populus deltoides]
Potri.011G124240.v4.1	probable disease resistance protein At1g15890 [Populus trichocarpa]
Potri.006G235066.v4.1	hypothetical protein BDE02_06G205300 [Populus trichocarpa]
Potri.004G078866.v4.1	hypothetical protein POPTR_004G078866v4 [Populus trichocarpa]
Potri.006G097100.v4.1	laccase-4 isoform X1 [Populus trichocarpa]
Potri.013G060332.v4.1	hypothetical protein POPTR_013G060332v4 [Populus trichocarpa]
Potri.012G096050.v4.1	uncharacterized protein LOC127904079 isoform X1 [Populus trichocarpa]
Potri.004G077500.v4.1	hypothetical protein POPTR_004G077500v4 [Populus trichocarpa]
Potri.007G015700.v4.1	LOW QUALITY PROTEIN: hypothetical protein NC653_018400 [Populus alba x Populus x berolinensis]
Potri.012G002500.v4.1	plastidial pyruvate kinase 4, chloroplastic [Populus trichocarpa]
Potri.003G109800.v4.1	potassium transporter 10 [Populus trichocarpa]
Potri.012G130600.v4.1	CDGSH iron-sulfur domain-containing protein NEET-like [Populus alba x Populus x berolinensis]
MSTRG.20818	kinesin-like protein KIN-4C [Populus trichocarpa]
Potri.008G216501.v4.1	hypothetical protein OIU84_018502 [Salix udensis]
Potri.003G204801.v4.1	hypothetical protein POPTR_003G204801v4 [Populus trichocarpa]
Potri.013G151100.v4.1	indole-3-acetic acid-amido synthetase GH3.6 [Populus trichocarpa]
Potri.016G125200.v4.1	hypothetical protein POTOM_060404 [Populus tomentosa]
Potri.006G104100.v4.1	abscisic acid receptor PYL4 [Populus trichocarpa]
Potri.014G149700.v4.1	probable pectinesterase/pectinesterase inhibitor 35 [Populus trichocarpa]
Potri.001G412377.v4.1	hypothetical protein POPTR_001G412377v4 [Populus trichocarpa]
MSTRG.2947	Endonuclease [Populus alba x Populus x berolinensis]
Potri.001G182700.v4.1	sulfite exporter TauE/SafE family protein 3 isoform X1 [Populus trichocarpa]
Potri.018G088600.v4.1	GDSL esterase/lipase At1g29660 isoform X1 [Populus trichocarpa]
MSTRG.5319	uncharacterized protein LOC118050005 isoform X1 [Populus alba]
Potri.008G120200.v4.1	tetraketide alpha-pyrone reductase 2 [Populus trichocarpa]
Potri.005G222300.v4.1	1-aminocyclopropane-1-carboxylate oxidase homolog 12 [Populus trichocarpa]
Potri.010G026500.v4.1	sugar transporter ERD6-like 16 isoform X1 [Populus trichocarpa]
Potri.015G032200.v4.1	type IV inositol polyphosphate 5-phosphatase 9 isoform X1 [Populus trichocarpa]
Potri.006G007350.v4.1	hypothetical protein POPTR_006G007350v4 [Populus trichocarpa]
Potri.012G041200.v4.1	pentatricopeptide repeat-containing protein At5g16860 [Populus trichocarpa]
Potri.001G176200.v4.1	probable 2-oxoglutarate-dependent dioxygenase AOP1 [Populus trichocarpa]
Potri.015G108100.v4.1	uncharacterized protein LOC7456661 [Populus trichocarpa]
Potri.009G078000.v4.1	cation/H(+) antiporter 24 [Populus trichocarpa]
Potri.018G089200.v4.1	GDSL esterase/lipase At1g29670 [Populus trichocarpa]
Potri.007G015500.v4.1	fructose-bisphosphate aldolase 1, chloroplastic [Populus trichocarpa]
Potri.018G089150.v4.1	hypothetical protein POPTR_018G089150v4 [Populus trichocarpa]
Potri.013G095500.v4.1	sucrose-phosphate synthase 4 [Populus trichocarpa]
Potri.003G128100.v4.1	gibberellin 20-oxidase-like protein [Populus trichocarpa]
Potri.005G146100.v4.1	probable N-acetyltransferase HLS1 [Populus trichocarpa]
Potri.018G089500.v4.1	GDSL esterase/lipase At1g29660 [Populus trichocarpa]
Potri.006G082700.v4.1	WAT1-related protein At2g37460 [Populus trichocarpa]
Potri.015G086900.v4.1	alkane hydroxylase MAH1 [Populus trichocarpa]
Potri.012G112301.v4.1	uncharacterized protein D5086_0000232090 [Populus alba]
Potri.001G213200.v4.1	hypothetical protein BDE02_01G190000 [Populus trichocarpa]
Potri.011G042100.v4.1	sugar carrier protein C [Populus trichocarpa]
Potri.018G105700.v4.1	serine carboxypeptidase 24 [Populus trichocarpa]
Potri.016G098900.v4.1	hypothetical protein POTOM_052861 [Populus tomentosa]
Potri.003G122800.v4.1	protein IQ-DOMAIN 22 isoform X1 [Populus trichocarpa]
Potri.018G078450.v4.1	hypothetical protein POPTR_018G078450v4 [Populus trichocarpa]
Potri.016G112000.v4.1	hypothetical protein H0E87_026642 [Populus deltoides]
Potri.001G391100.v4.1	chloroplast envelope quinone oxidoreductase homolog [Populus trichocarpa]
Potri.010G184500.v4.1	ferritin-3, chloroplastic [Populus trichocarpa]
Potri.006G027800.v4.1	ricin [Populus trichocarpa]
Potri.005G006400.v4.1	pentatricopeptide repeat-containing protein At1g56690, mitochondrial [Populus trichocarpa]
Potri.011G165200.v4.1	kinesin-like protein KIN-14F [Populus trichocarpa]
Potri.010G221900.v4.1	uncharacterized protein LOC7458656 isoform X2 [Populus trichocarpa]
Potri.017G011200.v4.1	early nodulin-like protein 2 [Populus trichocarpa]
Potri.009G077100.v4.1	hypothetical protein POPTR_009G077100v4 [Populus trichocarpa]
Potri.018G088800.v4.1	GDSL esterase/lipase At1g29660 [Populus trichocarpa]
Potri.013G054400.v4.1	pentatricopeptide repeat-containing protein At1g09220, mitochondrial [Populus trichocarpa]
Potri.018G089400.v4.1	GDSL esterase/lipase At1g29670 [Populus trichocarpa]
Potri.005G113400.v4.1	transcription factor bHLH121 [Populus trichocarpa]
Potri.006G016800.v4.1	hypothetical protein POTOM_022387 [Populus tomentosa]
Potri.002G019900.v4.1	receptor protein kinase CLAVATA1 [Populus trichocarpa]
Potri.016G079600.v4.1	alpha carbonic anhydrase 1, chloroplastic [Populus trichocarpa]
Potri.005G174300.v4.1	glycine-rich protein 2 [Populus trichocarpa]
Potri.012G060300.v4.1	transcription factor MYBS1 [Populus trichocarpa]
Potri.010G044100.v4.1	alpha-glucan water dikinase, chloroplastic isoform X1 [Populus trichocarpa]
Potri.018G081200.v4.1	hypothetical protein POPTR_018G081200v4 [Populus trichocarpa]
Potri.003G148000.v4.1	LRR receptor-like serine/threonine-protein kinase [Populus alba x Populus x berolinensis]
Potri.015G079000.v4.1	uncharacterized protein LOC7453775 isoform X1 [Populus trichocarpa]
Potri.013G009000.v4.1	uncharacterized protein LOC7478902 isoform X2 [Populus trichocarpa]
Potri.016G083900.v4.1	protein REVEILLE 8 isoform X1 [Populus trichocarpa]
Potri.015G093100.v4.1	probable inactive leucine-rich repeat receptor-like protein kinase At3g03770 [Populus trichocarpa]
Potri.T125906.v4.1	uridine 5'-monophosphate synthase-like, partial [Populus alba x Populus x berolinensis]
Potri.018G088500.v4.1	hypothetical protein POPTR_018G088500v4 [Populus trichocarpa]
Potri.018G089300.v4.1	GDSL esterase/lipase At1g29670 [Populus trichocarpa]
Potri.011G041112.v4.1	hypothetical protein POPTR_011G041112v4 [Populus trichocarpa]
Potri.010G003000.v4.1	ABC transporter B family member 4 [Populus trichocarpa]
Potri.002G056300.v4.1	photosystem II repair protein PSB27-H1, chloroplastic [Populus trichocarpa]
Potri.006G057900.v4.1	3,9-dihydroxypterocarpan 6A-monooxygenase [Populus alba x Populus x berolinensis]
Potri.017G087600.v4.1	pentatricopeptide repeat-containing protein At5g15340, mitochondrial [Populus trichocarpa]
Potri.011G103900.v4.1	alpha,alpha-trehalose-phosphate synthase [UDP-forming] 1 [Populus trichocarpa]
Potri.019G013140.v4.1	probable disease resistance protein At4g27220 [Populus trichocarpa]
Potri.002G059600.v4.1	glucan endo-1,3-beta-glucosidase 12 [Populus trichocarpa]
Potri.002G257900.v4.1	cellulose synthase A catalytic subunit 4 [UDP-forming] [Populus trichocarpa]
Potri.009G101400.v4.1	cold-regulated protein 27 [Populus trichocarpa]
Potri.001G307300.v4.1	TMV resistance protein N [Populus trichocarpa]
Potri.006G129200.v4.1	fasciclin-like arabinogalactan protein 11 [Populus trichocarpa]
Potri.008G013500.v4.1	uncharacterized protein LOC18101285 [Populus trichocarpa]
Potri.005G112600.v4.1	thaumatin-like protein 1 [Populus trichocarpa]
Potri.001G249600.v4.1	hypothetical protein OIU76_020506 [Salix suchowensis]
Potri.005G155300.v4.1	MADS-box protein JOINTLESS isoform X2 [Populus trichocarpa]
Potri.018G088701.v4.1	hypothetical protein POPTR_018G088701v4 [Populus trichocarpa]
Potri.006G248000.v4.1	probable 2-oxoglutarate-dependent dioxygenase AOP1 [Populus trichocarpa]
Potri.017G001000.v4.1	pentatricopeptide repeat-containing protein At4g21065 [Populus trichocarpa]
Potri.004G199900.v4.1	borneol dehydrogenase, mitochondrial [Populus trichocarpa]
Potri.006G033400.v4.1	70 kDa peptidyl-prolyl isomerase isoform X1 [Populus trichocarpa]
Potri.004G152000.v4.1	putative pentatricopeptide repeat-containing protein At3g18840 [Populus trichocarpa]
Potri.008G045100.v4.1	protein NRT1/ PTR FAMILY 2.7 isoform X1 [Populus trichocarpa]
Potri.012G005900.v4.1	two-component response regulator-like APRR5 isoform X1 [Populus trichocarpa]
MSTRG.27576	abscisic-aldehyde oxidase isoform X5 [Populus trichocarpa]
Potri.001G108500.v4.1	hypothetical protein POPTR_001G108500v4 [Populus trichocarpa]
Potri.016G143000.v4.1	protein LURP-one-related 8 [Populus trichocarpa]
Potri.014G097700.v4.1	DEAD-box ATP-dependent RNA helicase 31 [Populus trichocarpa]
Potri.004G054500.v4.1	adenylate-forming reductase 03009 [Populus trichocarpa]
Potri.001G310600.v4.1	dicarboxylate transporter 2.1, chloroplastic [Populus trichocarpa]
Potri.002G026500.v4.1	cytochrome P450 83B1 isoform X3 [Populus trichocarpa]
Potri.011G059300.v4.1	auxin response factor 3 isoform X1 [Populus trichocarpa]
Potri.004G126000.v4.1	UDP-glycosyltransferase 708G1 [Populus trichocarpa]
Potri.010G125100.v4.1	zinc finger protein CONSTANS-LIKE 6 [Populus trichocarpa]
Potri.006G076100.v4.1	hypothetical protein POTOM_025031 [Populus tomentosa]
Potri.013G073900.v4.1	uncharacterized protein LOC7482421 [Populus trichocarpa]
Potri.011G165700.v4.1	disease resistance protein RPM1 [Populus trichocarpa]
Potri.002G183900.v4.1	uncharacterized protein LOC7478815 isoform X1 [Populus trichocarpa]
Potri.013G006700.v4.1	putative pentatricopeptide repeat-containing protein At1g56570 [Populus trichocarpa]
Potri.015G132500.v4.1	uncharacterized protein LOC7476772 [Populus trichocarpa]
Potri.017G036400.v4.1	pentatricopeptide repeat-containing protein At3g18110, chloroplastic [Populus trichocarpa]
Potri.009G043200.v4.1	phosphomethylpyrimidine synthase [Populus alba x Populus x berolinensis]
Potri.006G091800.v4.1	uncharacterized protein LOC18099998 [Populus trichocarpa]
Potri.011G123500.v4.1	NAC transcription factor 56 [Populus trichocarpa]
Potri.002G109400.v4.1	hypothetical protein BDE02_02G101600 [Populus trichocarpa]
Potri.019G034000.v4.1	protein NDH-DEPENDENT CYCLIC ELECTRON FLOW 5 [Populus trichocarpa]
MSTRG.24790	Endonuclease [Populus alba x Populus x berolinensis]
Potri.006G099800.v4.1	probable envelope ADP,ATP carrier protein, chloroplastic [Populus trichocarpa]
Potri.003G169000.v4.1	ABC transporter G family member 28 isoform X1 [Populus trichocarpa]
Potri.005G068500.v4.1	hypothetical protein POPTR_005G068500v4 [Populus trichocarpa]
Potri.009G016600.v4.1	protein FAF-like, chloroplastic [Populus trichocarpa]
Potri.009G100200.v4.1	U-box domain-containing protein 26 [Populus trichocarpa]
Potri.001G107600.v4.1	osmotin-like protein OSM34 [Populus trichocarpa]
Potri.015G052200.v4.1	calcium sensing receptor, chloroplastic [Populus trichocarpa]
Potri.005G069200.v4.1	beta-galactosidase 6 [Populus trichocarpa]
Potri.005G179200.v4.1	probable L-ascorbate peroxidase 6, chloroplastic/mitochondrial isoform X1 [Populus trichocarpa]
Potri.008G060600.v4.1	folylpolyglutamate synthase isoform X1 [Populus trichocarpa]
Potri.011G009900.v4.1	calcium permeable stress-gated cation channel 1 [Populus alba]
Potri.008G052200.v4.1	pentatricopeptide repeat-containing protein At2g39620 [Populus trichocarpa]
Potri.005G199000.v4.1	protein COFACTOR ASSEMBLY OF COMPLEX C SUBUNIT B CCB3, chloroplastic [Populus trichocarpa]
Potri.012G133900.v4.1	uncharacterized protein LOC7482118 isoform X1 [Populus trichocarpa]
Potri.002G107800.v4.1	glutamyl-tRNA reductase 1, chloroplastic [Populus trichocarpa]
Potri.016G028900.v4.1	4-alpha-glucanotransferase DPE2 isoform X1 [Populus trichocarpa]
Potri.001G144400.v4.1	NAC domain-containing protein 71 [Populus trichocarpa]
Potri.001G347600.v4.1	chaperone protein dnaJ C76, chloroplastic isoform X1 [Populus trichocarpa]
Potri.008G069600.v4.1	hypothetical protein DKX38_012485 [Salix brachista]
Potri.003G219700.v4.1	uncharacterized protein LOC7461362 [Populus trichocarpa]
Potri.011G025200.v4.1	thiamine thiazole synthase 2, chloroplastic [Populus trichocarpa]
Potri.002G089800.v4.1	LOW QUALITY PROTEIN: galactosyltransferase family protein [Populus alba x Populus x berolinensis]
Potri.002G160300.v4.1	U-box domain-containing protein 33 isoform X1 [Populus trichocarpa]
Potri.009G119066.v4.1	AAA-ATPase At3g50940 isoform X1 [Populus trichocarpa]
Potri.017G088600.v4.1	lamin-like protein [Populus trichocarpa]
Potri.002G182300.v4.1	protein NTM1-like 9 [Populus trichocarpa]
Potri.013G036000.v4.1	guanosine deaminase isoform X1 [Populus trichocarpa]
Potri.004G069600.v4.1	UDP-glycosyltransferase 88A1 [Populus trichocarpa]
Potri.019G003800.v4.1	monooxygenase 3 [Populus trichocarpa]
Potri.010G032800.v4.1	glutathione S-transferase U17 [Populus trichocarpa]
Potri.010G237900.v4.1	diphosphomevalonate decarboxylase MVD2, peroxisomal [Populus trichocarpa]
Potri.013G115000.v4.1	embryogenesis-associated protein EMB8 [Populus trichocarpa]
Potri.018G144300.v4.1	hypothetical protein POPTR_018G144300v4 [Populus trichocarpa]
Potri.006G237000.v4.1	hypothetical protein BDE02_06G206900 [Populus trichocarpa]
Potri.004G025100.v4.1	hypothetical protein POTOM_014942 [Populus tomentosa]
Potri.005G204600.v4.1	hypothetical protein H0E87_011089 [Populus deltoides]
Potri.010G224100.v4.1	phenylalanine ammonia-lyase G2B isoform X1 [Populus trichocarpa]
Potri.010G227000.v4.1	kinesin-like protein KIN-UC isoform X1 [Populus trichocarpa]
Potri.012G119200.v4.1	BOI-related E3 ubiquitin-protein ligase 1 [Populus trichocarpa]
Potri.009G149900.v4.1	GABA transporter 1 [Populus trichocarpa]
Potri.016G019201.v4.1	unknown [Populus trichocarpa]
Potri.016G023200.v4.1	probable glutathione S-transferase isoform X2 [Populus trichocarpa]
Potri.005G133700.v4.1	salicylic acid-binding protein 2 isoform X2 [Populus trichocarpa]
Potri.008G149300.v4.1	E3 ubiquitin-protein ligase RHF1A isoform X1 [Populus trichocarpa]
Potri.008G220600.v4.1	bidirectional sugar transporter SWEET17 isoform X2 [Populus trichocarpa]
Potri.001G050100.v4.1	F-box protein PP2-B10 [Populus trichocarpa]
Potri.010G131900.v4.1	ABC transporter G family member 21 isoform X1 [Populus trichocarpa]
Potri.014G096000.v4.1	hydroquinone glucosyltransferase [Populus trichocarpa]
Potri.016G005900.v4.1	trihelix transcription factor GT-2 [Populus trichocarpa]
Potri.017G122900.v4.1	loganic acid O-methyltransferase isoform X2 [Populus trichocarpa]
Potri.015G086800.v4.1	leucine-rich repeat receptor-like serine/threonine/tyrosine-protein kinase SOBIR1 [Populus trichocarpa]
Potri.016G135200.v4.1	expansin-A8 [Populus trichocarpa]
Potri.005G099050.v4.1	hypothetical protein POPTR_005G099050v4 [Populus trichocarpa]
Potri.013G056700.v4.1	hypothetical protein POTOM_045264 [Populus tomentosa]
Potri.018G143700.v4.1	hypothetical protein BDE02_18G118100 [Populus trichocarpa]
Potri.019G113701.v4.1	hypothetical protein POPTR_019G113701v4 [Populus trichocarpa]
Potri.002G018600.v4.1	CO(2)-response secreted protease [Populus trichocarpa]
Potri.004G034100.v4.1	external alternative NAD(P)H-ubiquinone oxidoreductase B2, mitochondrial isoform X1 [Populus trichocarpa]
Potri.004G070900.v4.1	UDP-glycosyltransferase 88A1 [Populus trichocarpa]
Potri.017G027900.v4.1	hypothetical protein POPTR_017G027900v4 [Populus trichocarpa]
Potri.002G011200.v4.1	hypothetical protein BDE02_02G010700 [Populus trichocarpa]
Potri.006G128900.v4.1	berberine bridge enzyme-like 13 [Populus trichocarpa]
Potri.008G038200.v4.1	phenylalanine ammonia-lyase G4 [Populus trichocarpa]
Potri.008G154800.v4.1	uncharacterized protein LOC18101562 [Populus trichocarpa]
Potri.015G000900.v4.1	uncharacterized protein LOC112324309 [Populus trichocarpa]
Potri.018G148800.v4.1	cycloartenol synthase isoform X1 [Populus trichocarpa]
Potri.008G192600.v4.1	probable galacturonosyltransferase-like 9 [Populus trichocarpa]
Potri.010G105400.v4.1	sec14 cytosolic factor-like isoform X1 [Populus alba]
Potri.010G230366.v4.1	hypothetical protein OIU78_005772 [Salix suchowensis]
Potri.015G016500.v4.1	hypothetical protein POPTR_015G016500v4 [Populus trichocarpa]
Potri.019G120700.v4.1	MDIS1-interacting receptor like kinase 2-like isoform X5 [Populus trichocarpa]
Potri.004G142900.v4.1	probable carboxylesterase 1 [Populus trichocarpa]
Potri.005G168000.v4.1	2,3-bisphosphoglycerate-dependent phosphoglycerate mutase 1 [Populus trichocarpa]
Potri.009G003400.v4.1	hypothetical protein BDE02_09G001600 [Populus trichocarpa]
Potri.010G120950.v4.1	hypothetical protein POPTR_010G120950v4 [Populus trichocarpa]
Potri.009G142000.v4.1	hypothetical protein POPTR_009G142000v4 [Populus trichocarpa]
Potri.010G205800.v4.1	heat shock cognate 70 kDa protein 2 [Populus trichocarpa]
Potri.017G096500.v4.1	unknown [Populus trichocarpa]
Potri.018G051300.v4.1	trimethyltridecatetraene synthase [Populus trichocarpa]
Potri.019G116800.v4.1	uncharacterized protein LOC18108626 [Populus trichocarpa]
Potri.T011001.v4.1	serine/threonine-protein kinase SRK2A-like [Populus alba x Populus x berolinensis]
Potri.004G085000.v4.1	aspartic proteinase PCS1 [Populus trichocarpa]
Potri.012G111600.v4.1	respiratory burst oxidase homolog protein C [Populus trichocarpa]
Potri.015G011500.v4.1	uncharacterized protein LOC7475179 [Populus trichocarpa]
Potri.004G026100.v4.1	hypothetical protein POPTR_004G026100v4 [Populus trichocarpa]
Potri.006G006000.v4.1	oligopeptide transporter 3 [Populus trichocarpa]
Potri.004G143200.v4.1	2-hydroxyisoflavanone dehydratase [Populus trichocarpa]
Potri.001G469600.v4.1	chaperone protein dnaJ 11, chloroplastic [Populus trichocarpa]
Potri.003G080200.v4.1	RING-H2 finger protein ATL22 isoform X1 [Populus trichocarpa]
Potri.007G031400.v4.1	calcium uniporter protein 2, mitochondrial [Populus trichocarpa]
Potri.005G214000.v4.1	protein LIFEGUARD 2 [Populus trichocarpa]
Potri.008G179401.v4.1	hypothetical protein H0E87_015358 [Populus deltoides]
Potri.014G033900.v4.1	patatin-like protein 2 isoform X1 [Populus trichocarpa]
Potri.018G144700.v4.1	hypothetical protein POPTR_018G144700v4 [Populus trichocarpa]
Potri.002G182000.v4.1	hypothetical protein POPTR_002G182000v4 [Populus trichocarpa]
Potri.005G144000.v4.1	cytochrome P450 81Q32 [Populus trichocarpa]
Potri.002G248500.v4.1	transcription factor bHLH62 [Populus trichocarpa]
Potri.004G023788.v4.1	cysteine-rich receptor-like protein kinase 10 isoform X1 [Populus trichocarpa]
Potri.005G026200.v4.1	hypothetical protein POPTR_005G026200v4 [Populus trichocarpa]
Potri.015G142700.v4.1	transcription factor bHLH47-like isoform X1 [Populus alba]
Potri.005G020200.v4.1	calmodulin-binding protein 60 B [Populus trichocarpa]
Potri.017G032300.v4.1	UDP-glycosyltransferase 74E1 isoform X8 [Populus trichocarpa]
Potri.018G029800.v4.1	UPF0481 protein At3g47200 [Populus trichocarpa]
Potri.001G299500.v4.1	uncharacterized protein LOC7465047 [Populus trichocarpa]
Potri.006G169700.v4.1	4-coumarate--CoA ligase CCL1 [Populus trichocarpa]
Potri.016G016700.v4.1	anthocyanidin 3-O-glucosyltransferase 6 isoform X1 [Populus trichocarpa]
Potri.018G124400.v4.1	receptor-like protein 1 [Populus trichocarpa]
Potri.015G034000.v4.1	probable cyclic nucleotide-gated ion channel 20, chloroplastic isoform X1 [Populus trichocarpa]
Potri.001G141701.v4.1	glycine-rich cell wall structural protein 1.0 [Populus trichocarpa]
Potri.011G057100.v4.1	MACPF domain-containing protein NSL1 isoform X1 [Populus trichocarpa]
Potri.010G178050.v4.1	probably inactive leucine-rich repeat receptor-like protein kinase At5g48380 [Populus trichocarpa]
Potri.017G117866.v4.1	uncharacterized protein LOC18099459 [Populus trichocarpa]
Potri.002G126300.v4.1	alpha-amylase [Populus trichocarpa]
Potri.006G043900.v4.1	calmodulin binding protein PICBP [Populus trichocarpa]
Potri.014G143300.v4.1	aspartate aminotransferase, mitochondrial [Populus trichocarpa]
Potri.019G097901.v4.1	hypothetical protein POPTR_019G097901v4 [Populus trichocarpa]
Potri.010G211300.v4.1	metal tolerance protein 11 [Populus trichocarpa]
MSTRG.9893	hypothetical protein OIU78_029318 [Salix suchowensis]
Potri.001G388801.v4.1	polyphenol oxidase, chloroplastic [Populus trichocarpa]
Potri.004G134800.v4.1	peroxidase 47 [Populus trichocarpa]
Potri.013G118500.v4.1	protein trichome birefringence-like 39 [Populus trichocarpa]
Potri.017G122950.v4.1	loganic acid O-methyltransferase isoform X4 [Populus trichocarpa]
Potri.005G166100.v4.1	uncharacterized protein LOC7486604 [Populus trichocarpa]
Potri.003G028557.v4.1	receptor-like protein 56 isoform X3 [Populus trichocarpa]
Potri.004G192700.v4.1	hypothetical protein POPTR_004G192700v4 [Populus trichocarpa]
Potri.005G075900.v4.1	PREDICTED: annexin D2-like [Populus euphratica]
Potri.005G045300.v4.1	hypothetical protein NC651_012101 [Populus alba x Populus x berolinensis]
Potri.013G134466.v4.1	protein ACCELERATED CELL DEATH 6 isoform X1 [Populus trichocarpa]
Potri.003G032500.v4.1	protein LURP-one-related 5 [Populus trichocarpa]
Potri.018G145516.v4.1	hypothetical protein POPTR_018G145516v4 [Populus trichocarpa]
Potri.019G008900.v4.1	hypothetical protein POPTR_019G008900v4 [Populus trichocarpa]
Potri.008G117300.v4.1	allene oxide cyclase, chloroplastic [Populus trichocarpa]
Potri.014G193800.v4.1	alcohol dehydrogenase class-3-like [Populus trichocarpa]
Potri.015G075800.v4.1	transcription factor WER isoform X1 [Populus trichocarpa]
Potri.002G233200.v4.1	amino acid transporter AVT1H isoform X1 [Populus trichocarpa]
Potri.006G086300.v4.1	RHOMBOID-like protein 1 isoform X1 [Populus trichocarpa]
Potri.014G107500.v4.1	NAC domain-containing protein 60 isoform X1 [Populus trichocarpa]
Potri.002G207479.v4.1	glutathione S-transferase F6 [Populus trichocarpa]
Potri.003G100500.v4.1	crocetin glucosyltransferase 3 isoform X1 [Populus trichocarpa]
Potri.010G057000.v4.1	4-coumarate--CoA ligase-like 9 [Populus trichocarpa]
Potri.019G058200.v4.1	uncharacterized protein LOC7455236 [Populus trichocarpa]
Potri.003G209832.v4.1	UPF0481 protein At3g47200 [Populus trichocarpa]
Potri.008G108100.v4.1	putative beta-D-xylosidase [Populus trichocarpa]
Potri.011G153300.v4.1	NAC domain-containing protein 43 [Populus trichocarpa]
Potri.018G046800.v4.1	histidine-containing phosphotransfer protein 4 [Populus trichocarpa]
Potri.019G127200.v4.1	MDIS1-interacting receptor like kinase 2 [Populus trichocarpa]
Potri.019G007900.v4.1	probable LRR receptor-like serine/threonine-protein kinase At1g07650 isoform X1 [Populus trichocarpa]
Potri.001G304800.v4.1	caffeoyl-CoA O-methyltransferase 2 [Populus trichocarpa]
Potri.010G109400.v4.1	pectinesterase [Populus trichocarpa]
Potri.010G198100.v4.1	hypothetical protein NC651_025320 [Populus alba x Populus x berolinensis]
Potri.003G195500.v4.1	aspartyl protease AED3 [Populus trichocarpa]
Potri.004G042700.v4.1	E3 ubiquitin-protein ligase RMA1H1-like [Populus alba x Populus x berolinensis]
Potri.003G175900.v4.1	hypothetical protein NC652_009535 [Populus alba x Populus x berolinensis]
Potri.005G097600.v4.1	uncharacterized protein At4g15545 isoform X1 [Populus trichocarpa]
Potri.018G144800.v4.1	receptor-like protein 13 isoform X1 [Populus trichocarpa]
Potri.012G004900.v4.1	uncharacterized protein LOC7486702 [Populus trichocarpa]
Potri.012G052200.v4.1	probable glutathione S-transferase [Populus trichocarpa]
Potri.016G023340.v4.1	probable glutathione S-transferase isoform X1 [Populus trichocarpa]
Potri.016G019700.v4.1	hypothetical protein NC653_035853 [Populus alba x Populus x berolinensis]
Potri.019G098700.v4.1	hypothetical protein POPTR_019G098700v4 [Populus trichocarpa]
Potri.008G007866.v4.1	hypothetical protein POPTR_008G007866v4, partial [Populus trichocarpa]
Potri.008G164466.v4.1	PREDICTED: putative DNA-binding protein ESCAROLA, partial [Populus euphratica]
Potri.002G092200.v4.1	heavy metal-associated isoprenylated plant protein 24 [Populus trichocarpa]
Potri.002G207093.v4.1	hypothetical protein H0E87_005350 [Populus deltoides]
Potri.003G128800.v4.1	short-chain dehydrogenase TIC 32, chloroplastic-like [Populus trichocarpa]
Potri.005G107700.v4.1	uncharacterized protein At4g08330, chloroplastic [Populus trichocarpa]
Potri.012G091500.v4.1	probable pectate lyase 18 [Populus trichocarpa]
Potri.014G148200.v4.1	dCTP pyrophosphatase 1-like [Populus alba x Populus x berolinensis]
MSTRG.14821	hypothetical protein D5086_0000086120 [Populus alba]
Potri.002G004500.v4.1	cinnamoyl-CoA reductase 1 [Populus trichocarpa]
Potri.005G074066.v4.1	uncharacterized protein LOC7479188 isoform X1 [Populus trichocarpa]
Potri.008G073800.v4.1	laccase-12 [Populus trichocarpa]
Potri.010G232700.v4.1	glucosamine inositolphosphorylceramide transferase 1 isoform X1 [Populus trichocarpa]
Potri.011G033100.v4.1	probable NAD(P)H dehydrogenase (quinone) FQR1-like 1 [Populus trichocarpa]
Potri.011G158700.v4.1	berberine bridge enzyme-like 15 [Populus trichocarpa]
Potri.014G052700.v4.1	probable serine/threonine-protein kinase PBL19 [Populus trichocarpa]
Potri.014G149400.v4.1	peptidyl-prolyl cis-trans isomerase FKBP62 isoform X1 [Populus trichocarpa]
Potri.002G166300.v4.1	BAG family molecular chaperone regulator 6 [Populus trichocarpa]
Potri.014G136800.v4.1	probable indole-3-acetic acid-amido synthetase GH3.6 [Populus trichocarpa]
Potri.001G172100.v4.1	uncharacterized protein At1g15400 [Populus trichocarpa]
Potri.003G209500.v4.1	hypothetical protein BDE02_03G191500 [Populus trichocarpa]
Potri.006G155800.v4.1	palmitoyl-acyl carrier protein thioesterase, chloroplastic [Populus trichocarpa]
Potri.016G059000.v4.1	homeobox-leucine zipper protein HOX11 isoform X3 [Populus trichocarpa]
Potri.003G081200.v4.1	ethylene-responsive transcription factor 2 [Populus trichocarpa]
Potri.007G126600.v4.1	probable glutathione peroxidase 2 [Populus trichocarpa]
Potri.019G084800.v4.1	LRR receptor-like serine/threonine-protein kinase GSO2 [Populus trichocarpa]
Potri.001G146000.v4.1	hypothetical protein POPTR_001G146000v4 [Populus trichocarpa]
Potri.007G011700.v4.1	receptor-like cytosolic serine/threonine-protein kinase RBK1 isoform X1 [Populus trichocarpa]
Potri.013G059000.v4.1	NADPH-dependent aldehyde reductase-like protein, chloroplastic [Populus trichocarpa]
Potri.001G415300.v4.1	calcium/calmodulin-regulated receptor-like kinase 1 [Populus trichocarpa]
Potri.002G037500.v4.1	protein LIGHT-DEPENDENT SHORT HYPOCOTYLS 3 [Populus trichocarpa]
Potri.005G150300.v4.1	unknown [Populus trichocarpa x Populus deltoides]
Potri.007G072300.v4.1	serine carboxypeptidase-like 35 isoform X1 [Populus trichocarpa]
Potri.015G018101.v4.1	hypothetical protein POPTR_015G018101v4 [Populus trichocarpa]
Potri.017G147500.v4.1	heavy metal-associated isoprenylated plant protein 39 isoform X1 [Populus trichocarpa]
Potri.004G142800.v4.1	probable carboxylesterase 12 [Populus trichocarpa]
Potri.018G019800.v4.1	probable WRKY transcription factor 40 [Populus trichocarpa]
Potri.T011000.v4.1	serine/threonine-protein kinase SRK2A-like [Populus alba x Populus x berolinensis]
Potri.003G025100.v4.1	receptor like protein 21 [Populus trichocarpa]
Potri.004G181200.v4.1	lysine histidine transporter-like 8 [Populus trichocarpa]
Potri.014G055400.v4.1	uncharacterized protein LOC18105139 isoform X1 [Populus trichocarpa]
Potri.004G187500.v4.1	stress-response A/B barrel domain-containing protein At5g22580 [Populus trichocarpa]
Potri.013G040500.v4.1	uncharacterized protein LOC112323246 [Populus trichocarpa]
Potri.004G188200.v4.1	putative phytosulfokines 6 isoform X1 [Populus trichocarpa]
Potri.010G108800.v4.1	protein PLANT CADMIUM RESISTANCE 2 [Populus trichocarpa]
Potri.011G127800.v4.1	phytohormone-binding protein CSBP [Populus trichocarpa]
Potri.005G027800.v4.1	cullin-1 [Populus trichocarpa]
Potri.005G198900.v4.1	unknown [Populus trichocarpa]
Potri.006G178200.v4.1	putative glycine-rich cell wall structural protein 1 [Populus trichocarpa]
Potri.013G010700.v4.1	Calmodulin binding protein-like [Populus tomentosa]
Potri.017G093700.v4.1	exocyst complex component EXO70E2 [Populus trichocarpa]
Potri.003G211366.v4.1	hypothetical protein POPTR_003G211366v4 [Populus trichocarpa]
Potri.008G081000.v4.1	hypothetical protein BDE02_08G072500 [Populus trichocarpa]
Potri.010G010400.v4.1	hypothetical protein POTOM_060367 [Populus tomentosa]
Potri.019G018800.v4.1	disease resistance protein RUN1 [Populus trichocarpa]
Potri.001G256400.v4.1	phenylacetaldehyde reductase [Populus trichocarpa]
Potri.005G004366.v4.1	hypothetical protein POPTR_005G004366v4 [Populus trichocarpa]
Potri.012G055600.v4.1	transcription factor MYB62 [Populus trichocarpa]
Potri.001G162000.v4.1	RING-H2 finger protein ATL3 [Populus trichocarpa]
Potri.001G286700.v4.1	heat shock protein 81-1 isoform X1 [Populus trichocarpa]
Potri.002G092500.v4.1	sulfate transporter 1.2 [Populus trichocarpa]
Potri.019G092600.v4.1	hypothetical protein POTOM_059477 [Populus tomentosa]
Potri.T084701.v4.1	hypothetical protein POPTR_T084701v4 [Populus trichocarpa]
Potri.011G029100.v4.1	cysteine-rich receptor-like protein kinase 44 isoform X26 [Populus trichocarpa]
Potri.002G032200.v4.1	alcohol acyltransferase 9 [Populus trichocarpa]
Potri.012G011500.v4.1	putative RING-H2 finger protein ATL21A [Populus trichocarpa]
Potri.001G128400.v4.1	receptor-like protein 6 [Populus trichocarpa]
Potri.002G121400.v4.1	cytochrome P450 81Q32 isoform X1 [Populus trichocarpa]
Potri.007G053400.v4.1	peroxidase 73 [Populus trichocarpa]
Potri.011G007800.v4.1	probable WRKY transcription factor 31 isoform X1 [Populus trichocarpa]
Potri.013G062100.v4.1	hypothetical protein BDE02_13G056500 [Populus trichocarpa]
Potri.004G070000.v4.1	UDP-glycosyltransferase 88A1 [Populus trichocarpa]
Potri.010G202500.v4.1	expansin-A4 [Populus trichocarpa]
Potri.006G214900.v4.1	protein CANDIDATE G-PROTEIN COUPLED RECEPTOR 7 [Populus trichocarpa]
Potri.013G157900.v4.1	trans-cinnamate 4-monooxygenase [Populus trichocarpa]
Potri.014G020700.v4.1	hypothetical protein POPTR_014G020700v4 [Populus trichocarpa]
Potri.006G027200.v4.1	hypothetical protein H0E87_013565 [Populus deltoides]
Potri.007G051900.v4.1	probable protein phosphatase 2C 63 [Populus trichocarpa]
Potri.010G035900.v4.1	IAA-amino acid hydrolase ILR1-like 4 [Populus trichocarpa]
Potri.014G160100.v4.1	GDSL esterase/lipase At2g04570 [Populus trichocarpa]
Potri.001G154500.v4.1	RING-H2 finger protein ATL22 [Populus trichocarpa]
Potri.001G375300.v4.1	hypothetical protein POPTR_001G375300v4 [Populus trichocarpa]
Potri.008G054000.v4.1	heat shock cognate 70 kDa protein 2 [Populus trichocarpa]
Potri.010G097600.v4.1	uncharacterized protein LOC7462626 [Populus trichocarpa]
Potri.017G017300.v4.1	glutaredoxin-C9 [Populus trichocarpa]
Potri.019G122100.v4.1	wound-responsive protein GWIN3 [Populus trichocarpa]
Potri.002G216800.v4.1	Response to pseudomonas syringae 3 [Populus tomentosa]
Potri.003G197200.v4.1	ABC transporter C family member 3 isoform X2 [Populus trichocarpa]
Potri.014G132500.v4.1	potassium transporter 5 [Populus trichocarpa]
Potri.014G019300.v4.1	uncharacterized protein LOC18109482 [Populus trichocarpa]
Potri.018G117927.v4.1	hypothetical protein POPTR_018G117927v4 [Populus trichocarpa]
Potri.001G063300.v4.1	hypothetical protein POPTR_001G063300v4 [Populus trichocarpa]
Potri.002G076100.v4.1	hypothetical protein POPTR_002G076100v4 [Populus trichocarpa]
Potri.004G069800.v4.1	UDP-glycosyltransferase 88A1 [Populus trichocarpa]
Potri.004G075375.v4.1	universal stress protein PHOS32 isoform X2 [Populus trichocarpa]
Potri.004G088700.v4.1	protease Do-like 7 isoform X1 [Populus trichocarpa]
Potri.007G002500.v4.1	beta-amyrin synthase [Populus trichocarpa]
Potri.008G151100.v4.1	sugar transport protein 13 isoform X2 [Populus trichocarpa]
Potri.011G056800.v4.1	receptor-like protein 4 [Populus trichocarpa]
Potri.017G117285.v4.1	LEAF RUST 10 DISEASE-RESISTANCE LOCUS RECEPTOR-LIKE PROTEIN KINASE-like 2.4 isoform X6 [Populus trichocarpa]
Potri.009G090600.v4.1	uncharacterized protein LOC7478728 [Populus trichocarpa]
Potri.013G037599.v4.1	hypothetical protein POPTR_013G037599v4 [Populus trichocarpa]
Potri.014G021400.v4.1	cytochrome P450 81C13 [Populus trichocarpa]
Potri.004G192500.v4.1	wall-associated receptor kinase-like 8 isoform X1 [Populus trichocarpa]
Potri.009G142150.v4.1	hypothetical protein POPTR_009G142150v4 [Populus trichocarpa]
Potri.019G071050.v4.1	hypothetical protein POPTR_019G071050v4 [Populus trichocarpa]
Potri.005G229800.v4.1	uncharacterized protein LOC7454369 [Populus trichocarpa]
Potri.014G161300.v4.1	formate dehydrogenase, mitochondrial [Populus trichocarpa]
Potri.015G108800.v4.1	uncharacterized protein LOC18105874 isoform X1 [Populus trichocarpa]
Potri.005G058800.v4.1	uncharacterized protein LOC18099018 isoform X1 [Populus trichocarpa]
Potri.007G006200.v4.1	VQ motif-containing protein 9 [Populus trichocarpa]
Potri.003G115400.v4.1	uncharacterized protein LOC7479227 isoform X1 [Populus trichocarpa]
Potri.003G129600.v4.1	uncharacterized protein LOC7458185 isoform X1 [Populus trichocarpa]
Potri.006G275900.v4.1	transcription factor WER [Populus trichocarpa]
Potri.010G009400.v4.1	hypothetical protein BDE02_10G003900 [Populus trichocarpa]
Potri.017G147400.v4.1	heavy metal-associated isoprenylated plant protein 39-like [Populus trichocarpa]
Potri.004G024101.v4.1	cysteine-rich receptor-like protein kinase 10 [Populus trichocarpa]
Potri.012G019900.v4.1	U-box domain-containing protein 43 [Populus trichocarpa]
Potri.012G090500.v4.1	leucine-rich repeat receptor-like serine/threonine/tyrosine-protein kinase SOBIR1 [Populus trichocarpa]
Potri.013G007000.v4.1	uncharacterized protein LOC7478891 [Populus trichocarpa]
Potri.018G087400.v4.1	hypothetical protein At1g04090 [Populus trichocarpa]
Potri.019G117100.v4.1	uncharacterized protein LOC18108630 [Populus trichocarpa]
Potri.011G043300.v4.1	hypothetical protein NC652_027441 [Populus alba x Populus x berolinensis]
Potri.013G024900.v4.1	hypothetical protein POPTR_013G024900v4 [Populus trichocarpa]
Potri.017G152900.v4.1	GEM-like protein 7 isoform X1 [Populus trichocarpa]
Potri.009G141600.v4.1	NAC domain-containing protein 6 [Populus trichocarpa]
Potri.009G144100.v4.1	zinc finger A20 and AN1 domain-containing stress-associated protein 3 [Populus trichocarpa]
Potri.011G040800.v4.1	probable disease resistance protein At5g45490 [Populus trichocarpa]
Potri.011G055000.v4.1	hypothetical protein POPTR_011G055000v4 [Populus trichocarpa]
Potri.005G024500.v4.1	uncharacterized protein LOC18098658 [Populus trichocarpa]
Potri.016G121400.v4.1	ammonium transporter 2 [Populus trichocarpa]
Potri.018G006300.v4.1	cytoplasmic 60S subunit biogenesis factor REI1 homolog 1 [Populus trichocarpa]
Potri.008G197300.v4.1	uncharacterized protein LOC7473264 [Populus trichocarpa]
Potri.016G066700.v4.1	calcium-dependent protein kinase 26 isoform X1 [Populus trichocarpa]
Potri.006G022000.v4.1	UDP-arabinose 4-epimerase 1-like [Populus alba x Populus x berolinensis]
Potri.003G216600.v4.1	uncharacterized protein LOC7463591 [Populus trichocarpa]
Potri.007G052500.v4.1	protein CONSERVED IN THE GREEN LINEAGE AND DIATOMS 27, chloroplastic isoform X1 [Populus trichocarpa]
Potri.013G041700.v4.1	hypothetical protein NC653_030735 [Populus alba x Populus x berolinensis]
Potri.013G102750.v4.1	12-oxophytodienoate reductase 2-like isoform X1 [Populus trichocarpa]
Potri.011G122100.v4.1	stem-specific protein TSJT1 [Populus trichocarpa]
Potri.002G207672.v4.1	hypothetical protein POTOM_008786 [Populus tomentosa]
Potri.004G219450.v4.1	putative AP2/ERF and B3 domain-containing protein Os01g0140700 [Populus trichocarpa]
Potri.011G005200.v4.1	hypothetical protein BDE02_11G005700 [Populus trichocarpa]
Potri.018G094200.v4.1	4-coumarate--CoA ligase 2 [Populus trichocarpa]
Potri.003G026308.v4.1	hypothetical protein POPTR_003G026308v4 [Populus trichocarpa]
Potri.007G038900.v4.1	hypothetical protein POPTR_007G038900v4 [Populus trichocarpa]
Potri.009G154600.v4.1	wall-associated receptor kinase 2 isoform X2 [Populus trichocarpa]
Potri.015G059700.v4.1	ABC transporter B family member 25 isoform X4 [Populus trichocarpa]
Potri.003G171100.v4.1	uncharacterized protein LOC7496568 [Populus trichocarpa]
Potri.004G153800.v4.1	glucan endo-1,3-beta-glucosidase 7 [Populus trichocarpa]
Potri.001G064900.v4.1	hypothetical protein POPTR_001G064900v4 [Populus trichocarpa]
Potri.004G088100.v4.1	transcription repressor MYB6 [Populus trichocarpa]
Potri.015G143500.v4.1	transcription factor MYB17 [Populus trichocarpa]
Potri.001G213700.v4.1	protein argonaute 5 isoform X1 [Populus trichocarpa]
Potri.006G050400.v4.1	protein DUF642 L-GALACTONO-1,4-LACTONE-RESPONSIVE GENE 2 isoform X2 [Populus trichocarpa]
Potri.015G131300.v4.1	hypothetical protein BDE02_15G112500 [Populus trichocarpa]
Potri.016G126700.v4.1	uncharacterized protein LOC18110656 [Populus trichocarpa]
Potri.017G118100.v4.1	LEAF RUST 10 DISEASE-RESISTANCE LOCUS RECEPTOR-LIKE PROTEIN KINASE-like 1.3 isoform X1 [Populus trichocarpa]
Potri.T085000.v4.1	hypothetical protein POPTR_T085000v4 [Populus trichocarpa]
Potri.001G075600.v4.1	hypothetical protein POPTR_001G075600v4 [Populus trichocarpa]
Potri.007G136133.v4.1	hypothetical protein POPTR_007G136133v4 [Populus trichocarpa]
Potri.012G031700.v4.1	probable WRKY transcription factor 30 [Populus trichocarpa]
Potri.017G015700.v4.1	hypothetical protein POPTR_017G015700v4 [Populus trichocarpa]
Potri.003G103900.v4.1	ubiquinol oxidase 2, mitochondrial [Populus trichocarpa]
Potri.003G013700.v4.1	receptor-like protein 56 isoform X1 [Populus trichocarpa]
Potri.003G059200.v4.1	caffeoylshikimate esterase [Populus trichocarpa]
Potri.015G033900.v4.1	probable cyclic nucleotide-gated ion channel 20, chloroplastic isoform X1 [Populus trichocarpa]
MSTRG.24265	probable terpene synthase 6 isoform X2 [Populus trichocarpa]
Potri.001G462800.v4.1	berberine bridge enzyme-like 15 [Populus trichocarpa]
Potri.002G101500.v4.1	uncharacterized protein LOC7461800 [Populus trichocarpa]
Potri.013G059900.v4.1	G-type lectin S-receptor-like serine/threonine-protein kinase LECRK4 [Populus trichocarpa]
Potri.003G026914.v4.1	hypothetical protein POPTR_003G026914v4 [Populus trichocarpa]
Potri.009G061100.v4.1	protein DETOXIFICATION 43 [Populus trichocarpa]
Potri.010G180000.v4.1	hypothetical protein POPTR_010G180000v4 [Populus trichocarpa]
Potri.010G226200.v4.1	hypothetical protein POPTR_010G226200v4 [Populus trichocarpa]
Potri.015G002800.v4.1	protein DOWNY MILDEW RESISTANCE 6 [Populus trichocarpa]
Potri.009G141700.v4.1	probable inactive chitinase-like protein LaCIC [Populus trichocarpa]
Potri.008G062300.v4.1	17.3 kDa class I heat shock protein-like [Populus alba]
Potri.017G004900.v4.1	probably inactive leucine-rich repeat receptor-like protein kinase At5g48380 isoform X1 [Populus trichocarpa]
Potri.004G192100.v4.1	hypothetical protein POPTR_004G192100v4 [Populus trichocarpa]
Potri.008G036000.v4.1	hypothetical protein POPTR_008G036000v4 [Populus trichocarpa]
Potri.010G184200.v4.1	cytosolic endo-beta-N-acetylglucosaminidase 1 isoform X1 [Populus trichocarpa]
Potri.018G096042.v4.1	CBL-interacting serine/threonine-protein kinase 21 isoform X1 [Populus trichocarpa]
Potri.011G025400.v4.1	pectinesterase [Populus trichocarpa]
Potri.016G031300.v4.1	L-type lectin-domain containing receptor kinase IX.2 [Populus trichocarpa]
Potri.019G058000.v4.1	uncharacterized protein LOC7459239 [Populus trichocarpa]
Potri.007G102100.v4.1	subtilisin-like protease SBT5.3 isoform X1 [Populus trichocarpa]
Potri.010G177900.v4.1	probably inactive leucine-rich repeat receptor-like protein kinase At5g48380 [Populus trichocarpa]
Potri.005G075300.v4.1	ras-related protein RABH1e [Populus trichocarpa]
Potri.005G105000.v4.1	hypothetical protein H0E87_010319 [Populus deltoides]
Potri.008G106700.v4.1	bZIP transcription factor 53 [Populus trichocarpa]
Potri.014G131300.v4.1	hypothetical protein H0E87_024732 [Populus deltoides]
Potri.001G437000.v4.1	probable glutathione S-transferase isoform X6 [Populus trichocarpa]
Potri.015G068200.v4.1	germin-like protein subfamily T member 2 [Populus trichocarpa]
Potri.001G077280.v4.1	uncharacterized protein LOC112323415 [Populus trichocarpa]
Potri.013G102700.v4.1	putative 12-oxophytodienoate reductase 11 [Populus trichocarpa]
Potri.001G431700.v4.1	probable glutathione S-transferase isoform X6 [Populus trichocarpa]
Potri.008G061600.v4.1	hypothetical protein POPTR_008G061600v4 [Populus trichocarpa]
Potri.008G158200.v4.1	early light-induced protein 1, chloroplastic isoform X3 [Populus trichocarpa]
Potri.005G195700.v4.1	peroxidase 12 [Populus trichocarpa]
Potri.015G042000.v4.1	probable glutathione S-transferase [Populus trichocarpa]
Potri.017G003400.v4.1	probably inactive leucine-rich repeat receptor-like protein kinase At5g48380 isoform X1 [Populus trichocarpa]
Potri.002G059100.v4.1	WRKY transcription factor 71 [Populus trichocarpa]
Potri.006G003700.v4.1	hypothetical protein POPTR_006G003700v4 [Populus trichocarpa]
Potri.010G061401.v4.1	putative tau class glutathione transferase GSTU48 [Populus trichocarpa]
Potri.010G206600.v4.1	heat shock 70 kDa protein 4 [Populus trichocarpa]
Potri.014G111800.v4.1	chitinase 10 [Populus trichocarpa]
MSTRG.24672	uncharacterized GPI-anchored protein At1g61900 isoform X1 [Populus trichocarpa]
Potri.002G191600.v4.1	galactinol synthase 1 [Populus trichocarpa]
Potri.008G174900.v4.1	glutathione transferase GST 23 [Populus trichocarpa]
Potri.011G104900.v4.1	hypothetical protein POPTR_011G104900v4 [Populus trichocarpa]
Potri.018G075200.v4.1	ERTC [Populus tomentosa]
MSTRG.17811	hypothetical protein POTOM_012516 [Populus tomentosa]
Potri.015G024500.v4.1	hypothetical protein POPTR_015G024500v4 [Populus trichocarpa]
Potri.005G127800.v4.1	calcium uniporter protein 2, mitochondrial [Populus trichocarpa]
Potri.005G131600.v4.1	dof zinc finger protein DOF3.4 [Populus trichocarpa]
Potri.009G139700.v4.1	acetylserotonin O-methyltransferase [Populus trichocarpa]
Potri.003G013200.v4.1	receptor-like protein 56 isoform X10 [Populus trichocarpa]
Potri.005G186200.v4.1	uncharacterized protein LOC7469196 [Populus trichocarpa]
Potri.010G129800.v4.1	leucoanthocyanidin reductase [Populus trichocarpa]
Potri.011G147600.v4.1	probable methyltransferase PMT18 [Populus trichocarpa]
Potri.011G104600.v4.1	hypothetical protein POPTR_011G104600v4 [Populus trichocarpa]
Potri.015G017000.v4.1	hypothetical protein POPTR_015G017000v4 [Populus trichocarpa]
Potri.001G042900.v4.1	shikimate O-hydroxycinnamoyltransferase-like [Populus alba x Populus x berolinensis]
Potri.004G068000.v4.1	GEM-like protein 4 [Populus trichocarpa]
Potri.005G013800.v4.1	receptor-like protein 15 isoform X2 [Populus trichocarpa]
Potri.007G141900.v4.1	hypothetical protein H0E87_013802 [Populus deltoides]
Potri.001G410400.v4.1	hypothetical protein POTOM_006703 [Populus tomentosa]
Potri.001G436800.v4.1	hypothetical protein NC652_004381 [Populus alba x Populus x berolinensis]
Potri.009G133100.v4.1	actin-depolymerizing factor 5 [Populus trichocarpa]
Potri.010G061600.v4.1	hypothetical protein POTOM_037576 [Populus tomentosa]
Potri.004G212500.v4.1	exosome complex component RRP41-like [Populus trichocarpa]
Potri.011G136300.v4.1	septum-promoting GTP-binding protein 1 [Populus trichocarpa]
Potri.002G013400.v4.1	alcohol dehydrogenase-like 7 [Populus trichocarpa]
Potri.004G175500.v4.1	probable BOI-related E3 ubiquitin-protein ligase 3 isoform X2 [Populus trichocarpa]
Potri.006G250200.v4.1	coatomer subunit beta'-3 [Populus trichocarpa]
Potri.014G163000.v4.1	rho GDP-dissociation inhibitor 1 [Populus trichocarpa]
Potri.019G117500.v4.1	hypothetical protein NC651_040494, partial [Populus alba x Populus x berolinensis]
Potri.006G057400.v4.1	hypothetical protein NC653_015756 [Populus alba x Populus x berolinensis]
Potri.011G057000.v4.1	ethylene-responsive transcription factor 11 [Populus trichocarpa]
Potri.004G189000.v4.1	glucomannan 4-beta-mannosyltransferase 2 [Populus trichocarpa]
Potri.001G065327.v4.1	hypothetical protein POPTR_001G065327v4 [Populus trichocarpa]
Potri.001G355100.v4.1	protein SRG1 [Populus trichocarpa]
Potri.004G061900.v4.1	hypothetical protein POPTR_004G061900v4 [Populus trichocarpa]
Potri.010G230433.v4.1	hypothetical protein OIU77_013257 [Salix suchowensis]
Potri.017G050400.v4.1	bifunctional riboflavin biosynthesis protein RIBA 1, chloroplastic isoform X1 [Populus trichocarpa]
Potri.009G107500.v4.1	hypothetical protein BDE02_09G094200 [Populus trichocarpa]
Potri.014G108100.v4.1	NAC domain-containing protein 71 isoform X1 [Populus trichocarpa]
Potri.019G057901.v4.1	taxane 13-alpha-hydroxylase [Populus trichocarpa]
Potri.001G131500.v4.1	hypothetical protein BDE02_01G119000 [Populus trichocarpa]
Potri.007G102250.v4.1	hypothetical protein POPTR_007G102250v4 [Populus trichocarpa]
Potri.008G158000.v4.1	early light-induced protein 1, chloroplastic [Populus trichocarpa]
Potri.005G208500.v4.1	aluminum-activated malate transporter 14 [Populus trichocarpa]
Potri.006G209200.v4.1	NAC domain-containing protein 90 [Populus trichocarpa]
Potri.007G036901.v4.1	PREDICTED: uncharacterized protein LOC105140353 [Populus euphratica]
Potri.008G124900.v4.1	putative lipid phosphate phosphatase 3, chloroplastic isoform X1 [Populus trichocarpa]
Potri.017G047200.v4.1	hypothetical protein POTOM_053532 [Populus tomentosa]
Potri.003G091400.v4.1	uncharacterized protein LOC18096967 [Populus trichocarpa]
Potri.004G054300.v4.1	GDSL esterase/lipase At1g28590 [Populus trichocarpa]
Potri.014G020100.v4.1	peamaclein [Populus trichocarpa]
Potri.014G087600.v4.1	uncharacterized protein LOC7494100 isoform X1 [Populus trichocarpa]
MSTRG.5543	DDE-type integrase/transposase/recombinase [Populus alba x Populus x berolinensis]
Potri.008G062350.v4.1	17.3 kDa class I heat shock protein-like [Populus alba]
Potri.009G063400.v4.1	probable mannitol dehydrogenase [Populus trichocarpa]
Potri.016G111000.v4.1	probable anion transporter 3, chloroplastic [Populus trichocarpa]
Potri.010G108900.v4.1	protein PLANT CADMIUM RESISTANCE 2 isoform X1 [Populus trichocarpa]
Potri.016G006700.v4.1	hypothetical protein D5086_0000230260 [Populus alba]
Potri.019G055200.v4.1	hypothetical protein H0E87_030766 [Populus deltoides]
Potri.018G024200.v4.1	heparanase-like protein 3 [Populus trichocarpa]
Potri.010G054100.v4.1	BAHD acyltransferase At5g47980 [Populus trichocarpa]
Potri.008G022100.v4.1	uncharacterized protein LOC7486914 isoform X1 [Populus trichocarpa]
Potri.004G060100.v4.1	putative receptor-like protein kinase At3g47110 [Populus trichocarpa]
Potri.006G139400.v4.1	protein TIFY 10A [Populus trichocarpa]
Potri.010G099600.v4.1	myb family transcription factor MOF1 [Populus trichocarpa]
Potri.T084900.v4.1	G-type lectin S-receptor-like serine/threonine-protein kinase LECRK3 [Populus trichocarpa]
Potri.001G439800.v4.1	protein CYSTEINE-RICH TRANSMEMBRANE MODULE 6 [Populus trichocarpa]
Potri.004G219900.v4.1	hypothetical protein BDE02_04G188400 [Populus trichocarpa]
Potri.016G142000.v4.1	hypothetical protein POTOM_052123 [Populus tomentosa]
Potri.006G112500.v4.1	hypothetical protein POTOM_023154 [Populus tomentosa]
Potri.010G237300.v4.1	uncharacterized protein LOC7477174 isoform X1 [Populus trichocarpa]
Potri.T085100.v4.1	hypothetical protein POPTR_T085100v4 [Populus trichocarpa]
Potri.007G037300.v4.1	salicylic acid-binding protein 2 isoform X2 [Populus trichocarpa]
Potri.014G125300.v4.1	COBRA-like protein 7 [Populus trichocarpa]
Potri.015G006200.v4.1	hypothetical protein POPTR_015G006200v4 [Populus trichocarpa]
Potri.019G117200.v4.1	uncharacterized protein LOC18108627 isoform X2 [Populus trichocarpa]
Potri.008G197400.v4.1	nucleoside hydrolase 3 isoform X1 [Populus trichocarpa]
Potri.009G085600.v4.1	phytosulfokines-like [Populus alba]
Potri.011G146900.v4.1	probable aquaporin NIP5-1 [Populus trichocarpa]
Potri.015G059800.v4.1	ABC transporter B family member 25 isoform X5 [Populus trichocarpa]
Potri.016G003400.v4.1	hypothetical protein SADUNF_Sadunf16G0007500 [Salix dunnii]
Potri.017G083700.v4.1	amino acid transporter AVT1I [Populus trichocarpa]
Potri.002G150600.v4.1	cucumber peeling cupredoxin [Populus trichocarpa]
Potri.007G027200.v4.1	F-box protein At5g49610 [Populus trichocarpa]
Potri.010G187000.v4.1	probable protein phosphatase 2C 25 [Populus trichocarpa]
Potri.019G117566.v4.1	hypothetical protein POTOM_059645 [Populus tomentosa]
Potri.001G084200.v4.1	uncharacterized protein LOC7467042 [Populus trichocarpa]
Potri.001G303700.v4.1	scopoletin glucosyltransferase-like [Populus trichocarpa]
Potri.006G212800.v4.1	uncharacterized protein LOC7492254 [Populus trichocarpa]
Potri.008G062500.v4.1	uncharacterized protein LOC7487995 [Populus trichocarpa]
Potri.014G134750.v4.1	hypothetical protein NC651_006952 [Populus alba x Populus x berolinensis]
Potri.002G171200.v4.1	phragmoplastin DRP1B isoform X1 [Populus trichocarpa]
Potri.005G252100.v4.1	glycosyltransferase family 92 protein At1g27200 [Populus trichocarpa]
Potri.004G117800.v4.1	UDP-arabinopyranose mutase 1 [Populus trichocarpa]
Potri.012G131900.v4.1	receptor-like serine/threonine-protein kinase At4g25390 [Populus trichocarpa]
Potri.013G156400.v4.1	peroxidase 4 [Populus trichocarpa]
Potri.003G144000.v4.1	probable trehalase [Populus trichocarpa]
Potri.011G037100.v4.1	receptor-like serine/threonine-protein kinase SD1-8 [Populus trichocarpa]
Potri.007G068300.v4.1	pectinesterase inhibitor [Populus trichocarpa]
Potri.018G118035.v4.1	hypothetical protein POPTR_018G118035v4 [Populus trichocarpa]
MSTRG.21629	NBS type disease resistance protein [Populus trichocarpa]
Potri.008G070400.v4.1	probable protein phosphatase 2C 2 [Populus trichocarpa]
Potri.014G025000.v4.1	uncharacterized protein LOC18104858 [Populus trichocarpa]
Potri.006G038900.v4.1	hypothetical protein BDE02_06G031600 [Populus trichocarpa]
Potri.006G166800.v4.1	GDSL esterase/lipase At5g45670 isoform X2 [Populus trichocarpa]
Potri.010G059550.v4.1	probable nucleoredoxin 1 isoform X1 [Populus trichocarpa]
Potri.003G160000.v4.1	uncharacterized protein LOC7496514 [Populus trichocarpa]
Potri.014G015800.v4.1	uncharacterized protein LOC7488865 [Populus trichocarpa]
Potri.003G185175.v4.1	aspartyl protease family protein At5g10770 isoform X1 [Populus trichocarpa]
Potri.006G108000.v4.1	hypothetical protein H0E87_012912 [Populus deltoides]
Potri.018G057100.v4.1	receptor-like protein kinase HSL1 [Populus trichocarpa]
Potri.001G158800.v4.1	hypothetical protein NC651_001673 [Populus alba x Populus x berolinensis]
Potri.015G125000.v4.1	protein ACCELERATED CELL DEATH 6 [Populus trichocarpa]
Potri.002G009400.v4.1	probable serine/threonine-protein kinase PIX13 [Populus trichocarpa]
Potri.003G150100.v4.1	probable LRR receptor-like serine/threonine-protein kinase At3g47570 isoform X1 [Populus trichocarpa]
Potri.007G002100.v4.1	beta-amyrin synthase-like [Populus trichocarpa]
Potri.015G061600.v4.1	probable LRR receptor-like serine/threonine-protein kinase At1g74360 [Populus trichocarpa]
Potri.017G094700.v4.1	malonyl-CoA:anthocyanidin 5-O-glucoside-6''-O-malonyltransferase [Populus trichocarpa]
Potri.008G073700.v4.1	laccase-12 [Populus trichocarpa]
Potri.017G146600.v4.1	hypothetical protein POTOM_055524 [Populus tomentosa]
Potri.018G118062.v4.1	receptor-like protein 13 isoform X5 [Populus trichocarpa]
Potri.018G148000.v4.1	hypothetical protein POPTR_018G148000v4 [Populus trichocarpa]
Potri.002G004900.v4.1	serine/threonine-protein kinase ZRK1 [Populus trichocarpa]
Potri.003G015900.v4.1	hypothetical protein POPTR_003G015900v4 [Populus trichocarpa]
Potri.003G211800.v4.1	G-type lectin S-receptor-like serine/threonine-protein kinase LECRK2 [Populus trichocarpa]
Potri.004G067900.v4.1	kunitz trypsin inhibitor 5 [Populus trichocarpa]
Potri.008G131200.v4.1	MLP-like protein 328 [Populus trichocarpa]
Potri.002G222700.v4.1	cytochrome b561 and DOMON domain-containing protein At5g35735 [Populus trichocarpa]
Potri.004G151000.v4.1	hypothetical protein POPTR_004G151000v4 [Populus trichocarpa]
Potri.012G066700.v4.1	SNAP25 homologous protein SNAP33 isoform X1 [Populus trichocarpa]
Potri.001G437400.v4.1	probable glutathione S-transferase [Populus trichocarpa]
Potri.005G179900.v4.1	aspartic proteinase Asp1 [Populus trichocarpa]
Potri.019G001314.v4.1	disease resistance protein RPV1 [Populus trichocarpa]
Potri.001G133300.v4.1	isoflavone reductase homolog [Populus trichocarpa]
Potri.017G079500.v4.1	probable WRKY transcription factor 72 [Populus trichocarpa]
Potri.008G170100.v4.1	protein NRT1/ PTR FAMILY 5.2 [Populus trichocarpa]
Potri.012G067600.v4.1	hypothetical protein BDE02_12G051300 [Populus trichocarpa]
Potri.014G025500.v4.1	uncharacterized acetyltransferase At3g50280 [Populus trichocarpa]
Potri.016G058200.v4.1	peroxidase A2 [Populus trichocarpa]
Potri.004G219800.v4.1	hypothetical protein BDE02_04G188300 [Populus trichocarpa]
Potri.005G251900.v4.1	probable serine/threonine-protein kinase PIX13 [Populus trichocarpa]
Potri.010G125200.v4.1	PREDICTED: homocysteine S-methyltransferase 1 [Populus euphratica]
Potri.015G069600.v4.1	protein EDS1L isoform X2 [Populus trichocarpa]
Potri.003G119100.v4.1	hypothetical protein POTOM_012124 [Populus tomentosa]
Potri.007G104500.v4.1	hypothetical protein POPTR_007G104500v4 [Populus trichocarpa]
Potri.002G098300.v4.1	7-deoxyloganetin glucosyltransferase [Populus trichocarpa]
Potri.008G007800.v4.1	hypothetical protein POPTR_008G007800v4 [Populus trichocarpa]
Potri.013G000500.v4.1	germin-like protein subfamily 2 member 1 [Populus trichocarpa]
Potri.019G003500.v4.1	hypothetical protein POPTR_019G003500v4 [Populus trichocarpa]
Potri.005G190101.v4.1	hypothetical protein POTOM_021671 [Populus tomentosa]
Potri.005G035400.v4.1	disease resistance protein RPM1 [Populus trichocarpa]
Potri.006G107600.v4.1	U-box domain-containing protein 16 [Populus trichocarpa]
Potri.005G128100.v4.1	probable calcium-binding protein CML41 [Populus trichocarpa]
Potri.012G009900.v4.1	hypothetical protein POPTR_012G009900v4 [Populus trichocarpa]
Potri.019G124500.v4.1	wound-responsive protein GWIN3 [Populus trichocarpa]
Potri.001G098100.v4.1	late embryogenesis abundant protein At1g64065 [Populus trichocarpa]
Potri.010G121100.v4.1	LEAF RUST 10 DISEASE-RESISTANCE LOCUS RECEPTOR-LIKE PROTEIN KINASE-like 1.1 isoform X1 [Populus trichocarpa]
Potri.001G343800.v4.1	SUPPRESSOR OF GAMMA RESPONSE 1 isoform X2 [Populus trichocarpa]
Potri.002G047500.v4.1	calcium-transporting ATPase 12, plasma membrane-type [Populus trichocarpa]
Potri.003G170500.v4.1	hypothetical protein OIU78_013411 [Salix suchowensis]
Potri.005G068700.v4.1	lipase-like PAD4 [Populus trichocarpa]
Potri.015G141300.v4.1	CEN-like protein 1 [Populus alba x Populus x berolinensis]
Potri.019G098600.v4.1	hypothetical protein POPTR_019G098600v4 [Populus trichocarpa]
Potri.001G282100.v4.1	UDP-glycosyltransferase 87A1-like [Populus alba x Populus x berolinensis]
Potri.004G173800.v4.1	26S proteasome non-ATPase regulatory subunit 4 [Populus alba x Populus x berolinensis]
Potri.016G075800.v4.1	WD repeat-containing protein LWD1 [Populus trichocarpa]
Potri.018G117900.v4.1	hypothetical protein NC651_011292 [Populus alba x Populus x berolinensis]
Potri.019G011400.v4.1	hypothetical protein POPTR_019G011400v4 [Populus trichocarpa]
Potri.004G212900.v4.1	hypothetical protein BDE02_04G182700 [Populus trichocarpa]
Potri.009G081150.v4.1	hypothetical protein BDE02_09G070600 [Populus trichocarpa]
Potri.004G104600.v4.1	hypothetical protein POPTR_004G104600v4 [Populus trichocarpa]
Potri.014G049000.v4.1	hypothetical protein POPTR_014G049000v4 [Populus trichocarpa]
Potri.002G098400.v4.1	7-deoxyloganetin glucosyltransferase [Populus trichocarpa]
Potri.010G061800.v4.1	glutathione S-transferase [Populus alba x Populus x berolinensis]
Potri.018G152500.v4.1	uncharacterized protein LOC18107913 isoform X1 [Populus trichocarpa]
Potri.007G084700.v4.1	hypothetical protein POPTR_007G085000v4 [Populus trichocarpa]
Potri.010G030400.v4.1	uncharacterized protein LOC112328878 [Populus trichocarpa]
Potri.001G065300.v4.1	hypothetical protein POPTR_001G065300v4 [Populus trichocarpa]
Potri.008G157900.v4.1	early light-induced protein 1, chloroplastic isoform X4 [Populus trichocarpa]
Potri.011G028500.v4.1	cysteine-rich repeat secretory protein 38-like [Populus trichocarpa]
Potri.015G025300.v4.1	hypothetical protein POPTR_015G025300v4 [Populus trichocarpa]
Potri.001G270500.v4.1	hypothetical protein POTOM_005639 [Populus tomentosa]
Potri.001G270600.v4.1	cucurbitadienol 11-hydroxylase [Populus trichocarpa]
Potri.001G382400.v4.1	protein SRG1 [Populus trichocarpa]
Potri.005G160900.v4.1	E3 ubiquitin-protein ligase ATL15 [Populus trichocarpa]
Potri.006G047200.v4.1	zeatin O-xylosyltransferase [Populus trichocarpa]
Potri.015G045300.v4.1	protein SAR DEFICIENT 1 [Populus trichocarpa]
Potri.018G117981.v4.1	hypothetical protein POPTR_018G117981v4 [Populus trichocarpa]
Potri.004G050400.v4.1	trans-resveratrol di-O-methyltransferase [Populus trichocarpa]
Potri.010G213400.v4.1	ABC transporter G family member 6 [Populus trichocarpa]
Potri.014G043000.v4.1	cytochrome P450 734A1 [Populus trichocarpa]
Potri.016G016300.v4.1	anthocyanidin 3-O-glucosyltransferase 2 [Populus trichocarpa]
Potri.019G016102.v4.1	loganic acid O-methyltransferase [Populus trichocarpa]
Potri.001G111500.v4.1	protein HOTHEAD [Populus trichocarpa]
Potri.001G154100.v4.1	ethylene-responsive transcription factor 2 [Populus trichocarpa]
Potri.010G059401.v4.1	probable nucleoredoxin 1 [Populus trichocarpa]
Potri.010G135200.v4.1	basic leucine zipper 43 [Populus trichocarpa]
Potri.011G151200.v4.1	subtilisin-like protease SBT3.5 isoform X1 [Populus trichocarpa]
MSTRG.3965	unknown [Populus trichocarpa]
Potri.005G163600.v4.1	hypothetical protein POTOM_062186 [Populus tomentosa]
Potri.008G175000.v4.1	probable glutathione S-transferase [Populus trichocarpa]
Potri.012G038400.v4.1	uncharacterized protein LOC7485191 [Populus trichocarpa]
Potri.001G145800.v4.1	peroxidase 20 isoform X1 [Populus trichocarpa]
Potri.003G137000.v4.1	uncharacterized protein LOC7497826 [Populus trichocarpa]
Potri.005G064400.v4.1	alkane hydroxylase MAH1 [Populus trichocarpa]
Potri.014G006300.v4.1	uncharacterized protein LOC7464772 [Populus trichocarpa]
Potri.014G166900.v4.1	uncharacterized protein LOC7469326 [Populus trichocarpa]
Potri.001G080900.v4.1	transcription factor JUNGBRUNNEN 1 isoform X1 [Populus trichocarpa]
Potri.001G119000.v4.1	non-specific lipid transfer protein GPI-anchored 7 isoform X1 [Populus trichocarpa]
Potri.001G219300.v4.1	L-ascorbate oxidase [Populus trichocarpa]
Potri.005G119200.v4.1	AAA-ATPase At1g43910 [Populus trichocarpa]
Potri.014G059701.v4.1	hypothetical protein BDE02_14G048500 [Populus trichocarpa]
Potri.004G073600.v4.1	hypothetical protein POPTR_004G073600v4 [Populus trichocarpa]
Potri.004G181900.v4.1	putative proteinC DOMAIN-CONTAINING PROTEIN 82-RELATED [Salix viminalis]
Potri.005G032600.v4.1	probable linoleate 9S-lipoxygenase 5 isoform X1 [Populus trichocarpa]
Potri.008G157750.v4.1	early light-induced protein 1, chloroplastic isoform X5 [Populus trichocarpa]
Potri.014G156400.v4.1	hypothetical protein POPTR_014G156400v4 [Populus trichocarpa]
Potri.002G100500.v4.1	hypothetical protein BDE02_02G093600 [Populus trichocarpa]
Potri.002G254000.v4.1	probable glutathione S-transferase [Populus trichocarpa]
Potri.008G159100.v4.1	putative calcium-transporting ATPase 13, plasma membrane-type [Populus trichocarpa]
Potri.010G121350.v4.1	LEAF RUST 10 DISEASE-RESISTANCE LOCUS RECEPTOR-LIKE PROTEIN KINASE-like 2.1 isoform X4 [Populus trichocarpa]
Potri.002G154200.v4.1	protein NTM1-like 9 [Populus trichocarpa]
Potri.005G098000.v4.1	transcription factor JUNGBRUNNEN 1 [Populus trichocarpa]
Potri.014G171300.v4.1	heavy metal-associated isoprenylated plant protein 47 isoform X2 [Populus trichocarpa]
Potri.001G083400.v4.1	probable lysophospholipase BODYGUARD 3 [Populus trichocarpa]
Potri.001G405400.v4.1	uncharacterized protein LOC18095636 [Populus trichocarpa]
Potri.004G036350.v4.1	hypothetical protein OIU79_023018, partial [Salix purpurea]
Potri.010G108100.v4.1	plasmodesmata-located protein 6 [Populus trichocarpa]
Potri.010G204700.v4.1	CASP-like protein 4D1 [Populus trichocarpa]
Potri.010G106900.v4.1	hypothetical protein POPTR_010G106900v4 [Populus trichocarpa]
Potri.001G091400.v4.1	hypothetical protein BDE02_01G082000 [Populus trichocarpa]
Potri.001G270400.v4.1	hypothetical protein POTOM_005639 [Populus tomentosa]
Potri.001G326300.v4.1	omega-hydroxypalmitate O-feruloyl transferase-like [Populus alba x Populus x berolinensis]
Potri.007G141700.v4.1	hypothetical protein POPTR_007G141700v4 [Populus trichocarpa]
Potri.013G153300.v4.1	uncharacterized protein LOC18104683 [Populus trichocarpa]
Potri.017G115300.v4.1	transcription factor bHLH75 [Populus trichocarpa]
Potri.009G055100.v4.1	acyl-CoA--sterol O-acyltransferase 1 [Populus trichocarpa]
Potri.014G100600.v4.1	laccase-6 [Populus trichocarpa]
Potri.003G145000.v4.1	aluminum-activated malate transporter 10 [Populus trichocarpa]
Potri.005G066200.v4.1	uncharacterized protein LOC18099043 [Populus trichocarpa]
Potri.008G067700.v4.1	uncharacterized protein LOC7488019 [Populus trichocarpa]
Potri.001G414200.v4.1	G-type lectin S-receptor-like serine/threonine-protein kinase At4g27290 isoform X1 [Populus trichocarpa]
Potri.006G092300.v4.1	hypothetical protein BDE02_06G081700 [Populus trichocarpa]
Potri.008G121700.v4.1	uncharacterized protein LOC7482844 [Populus trichocarpa]
Potri.006G197500.v4.1	IQ domain-containing protein IQM6 [Populus trichocarpa]
Potri.019G118000.v4.1	hypothetical protein POPTR_019G118000v4 [Populus trichocarpa]
Potri.003G109200.v4.1	heat shock 22 kDa protein, mitochondrial isoform X1 [Populus trichocarpa]
Potri.004G183900.v4.1	zinc finger protein WIP3 [Populus trichocarpa]
Potri.016G032900.v4.1	phosphate transporter PHO1 homolog 3 [Populus trichocarpa]
Potri.019G016112.v4.1	loganic acid O-methyltransferase [Populus trichocarpa]
Potri.001G294800.v4.1	uncharacterized protein LOC7465072 [Populus trichocarpa]
Potri.005G076100.v4.1	uncharacterized protein LOC118031625 [Populus alba]
Potri.017G052300.v4.1	hypothetical protein POPTR_017G052300v4 [Populus trichocarpa]
Potri.001G147700.v4.1	probable LRR receptor-like serine/threonine-protein kinase At1g14390 isoform X1 [Populus trichocarpa]
Potri.011G052100.v4.1	CASP-like protein 1C2 [Populus trichocarpa]
Potri.014G066400.v4.1	cyclin-U2-2 [Populus trichocarpa]
MSTRG.12541	hypothetical protein NC653_033222 [Populus alba x Populus x berolinensis]
Potri.002G139800.v4.1	uncharacterized protein At1g28695 [Populus trichocarpa]
Potri.003G168700.v4.1	protein LAZY 1 isoform X2 [Populus trichocarpa]
Potri.003G185700.v4.1	wall-associated receptor kinase-like 8 [Populus trichocarpa]
Potri.003G216200.v4.1	hypothetical protein SADUNF_Sadunf03G0163700 [Salix dunnii]
Potri.005G061500.v4.1	probable pectinesterase/pectinesterase inhibitor 51 [Populus trichocarpa]
Potri.004G024500.v4.1	hypothetical protein POPTR_004G024500v4 [Populus trichocarpa]
Potri.004G192400.v4.1	hypothetical protein POPTR_004G192400v4 [Populus trichocarpa]
Potri.007G115500.v4.1	isoflavone 2'-hydroxylase [Populus trichocarpa]
Potri.008G081300.v4.1	E3 ubiquitin-protein ligase RGLG4 [Populus trichocarpa]
Potri.009G114800.v4.1	organ-specific protein S2-like isoform X1 [Populus trichocarpa]
Potri.002G231250.v4.1	extensin-2 isoform X12 [Populus trichocarpa]
Potri.006G053500.v4.1	nuclear transcription factor Y subunit A-10 [Populus trichocarpa]
Potri.004G053500.v4.1	spermidine sinapoyl-CoA acyltransferase [Populus trichocarpa]
Potri.016G068600.v4.1	syntaxin-121 [Populus trichocarpa]
Potri.017G016900.v4.1	homeobox-leucine zipper protein ATHB-52 [Populus trichocarpa]
Potri.012G101500.v4.1	palmitoyl-acyl carrier protein thioesterase, chloroplastic [Populus trichocarpa]
Potri.019G094700.v4.1	hypothetical protein POPTR_019G094700v4 [Populus trichocarpa]
Potri.001G270404.v4.1	hypothetical protein POTOM_005639 [Populus tomentosa]
Potri.003G165000.v4.1	protein TIFY 9 [Populus trichocarpa]
Potri.007G037700.v4.1	salicylic acid-binding protein 2 isoform X1 [Populus trichocarpa]
Potri.019G060252.v4.1	hypothetical protein POPTR_019G060252v4 [Populus trichocarpa]
Potri.007G062562.v4.1	hypothetical protein POPTR_007G062562v4 [Populus trichocarpa]
Potri.015G046200.v4.1	transcription factor MYB62 [Populus trichocarpa]
Potri.019G086200.v4.1	hypothetical protein POPTR_019G086200v4 [Populus trichocarpa]
Potri.001G087701.v4.1	PREDICTED: uncharacterized protein LOC105127292 [Populus euphratica]
Potri.005G015200.v4.1	universal stress protein A-like protein [Populus trichocarpa]
Potri.010G089800.v4.1	sugar transport protein 13 [Populus trichocarpa]
Potri.007G105000.v4.1	NAC domain-containing protein 104 [Populus trichocarpa]
Potri.004G230000.v4.1	disease resistance protein RUN1 [Populus trichocarpa]
Potri.012G145050.v4.1	hypothetical protein NC651_029377 [Populus alba x Populus x berolinensis]
Potri.003G185622.v4.1	hypothetical protein POPTR_003G185622v4 [Populus trichocarpa]
Potri.003G188500.v4.1	4-coumarate--CoA ligase 1 [Populus trichocarpa]
Potri.004G067800.v4.1	21 kDa seed protein [Populus trichocarpa]
Potri.006G224100.v4.1	hypothetical protein D5086_0000190990 [Populus alba]
Potri.016G141900.v4.1	suppressor protein SRP40 [Populus trichocarpa]
Potri.001G063900.v4.1	hypothetical protein POPTR_001G063900v4 [Populus trichocarpa]
Potri.001G174500.v4.1	boron transporter 4 isoform X1 [Populus trichocarpa]
Potri.004G097000.v4.1	LEAF RUST 10 DISEASE-RESISTANCE LOCUS RECEPTOR-LIKE PROTEIN KINASE-like 2.4 isoform X1 [Populus trichocarpa]
Potri.014G097200.v4.1	phospholipase A1 PLIP1, chloroplastic [Populus trichocarpa]
Potri.007G088358.v4.1	L-ascorbate oxidase isoform X3 [Populus trichocarpa]
Potri.010G195200.v4.1	uncharacterized protein LOC7490355 [Populus trichocarpa]
Potri.001G065309.v4.1	hypothetical protein POPTR_001G065309v4 [Populus trichocarpa]
Potri.001G463300.v4.1	berberine bridge enzyme-like 13 [Populus trichocarpa]
Potri.010G236870.v4.1	lignin-forming anionic peroxidase-like [Populus trichocarpa]
Potri.012G001600.v4.1	ubiquinol oxidase 2, mitochondrial isoform X1 [Populus trichocarpa]
Potri.004G012500.v4.1	hypothetical protein POPTR_004G012500v4 [Populus trichocarpa]
Potri.011G058800.v4.1	glutaredoxin-C9 [Populus trichocarpa]
Potri.014G071200.v4.1	hypothetical protein BDE02_14G056700 [Populus trichocarpa]
Potri.010G156600.v4.1	hypothetical protein POTOM_052218 [Populus tomentosa]
Potri.011G061700.v4.1	pathogenesis-related genes transcriptional activator PTI5-like [Populus alba x Populus x berolinensis]
Potri.016G106800.v4.1	uncharacterized protein LOC7466031 [Populus trichocarpa]
Potri.019G014401.v4.1	patatin-like protein 5 [Populus trichocarpa]
Potri.004G185000.v4.1	fatty acyl-CoA reductase 3 isoform X1 [Populus trichocarpa]
Potri.001G131600.v4.1	uncharacterized protein LOC18094074 [Populus trichocarpa]
Potri.001G177900.v4.1	palmitoyl-acyl carrier protein thioesterase, chloroplastic [Populus trichocarpa]
Potri.004G192900.v4.1	hypothetical protein POPTR_004G192900v4 [Populus trichocarpa]
Potri.005G170200.v4.1	hypothetical protein POTOM_021532 [Populus tomentosa]
Potri.007G088426.v4.1	bifunctional aspartate aminotransferase and glutamate/aspartate-prephenate aminotransferase isoform X1 [Populus trichocarpa]
Potri.003G111400.v4.1	14 kDa proline-rich protein DC2.15 [Populus trichocarpa]
Potri.009G086100.v4.1	senescence-associated carboxylesterase 101 isoform X1 [Populus trichocarpa]
Potri.002G165100.v4.1	late embryogenesis abundant protein At1g64065 [Populus trichocarpa]
Potri.003G079300.v4.1	ethylene-responsive transcription factor ERF039 [Populus trichocarpa]
Potri.010G061301.v4.1	probable glutathione S-transferase [Populus trichocarpa]
Potri.017G084800.v4.1	probable calcium-binding protein CML46 [Populus trichocarpa]
Potri.015G099400.v4.1	hypothetical protein BDE02_15G086000 [Populus trichocarpa]
Potri.017G019900.v4.1	protein SHORT-ROOT [Populus trichocarpa]
Potri.008G203200.v4.1	probable aspartic proteinase GIP2 [Populus trichocarpa]
Potri.T085150.v4.1	hypothetical protein POPTR_T085150v4 [Populus trichocarpa]
Potri.002G074200.v4.1	uncharacterized protein LOC18109623 [Populus trichocarpa]
Potri.009G062901.v4.1	probable mannitol dehydrogenase [Populus trichocarpa]
Potri.007G142100.v4.1	hypothetical protein POPTR_007G142100v4 [Populus trichocarpa]
Potri.017G051100.v4.1	MLP-like protein 28 [Populus trichocarpa]
Potri.002G226700.v4.1	ribonuclease 3-like protein 3 isoform X2 [Populus trichocarpa]
Potri.017G014200.v4.1	tyrosine aminotransferase isoform X1 [Populus trichocarpa]
Potri.T124806.v4.1	two-component response regulator ORR9-like [Populus trichocarpa]
Potri.002G110100.v4.1	uncharacterized protein LOC7467218 isoform X1 [Populus trichocarpa]
Potri.006G006300.v4.1	hypothetical protein POPTR_006G006300v4 [Populus trichocarpa]
Potri.009G145000.v4.1	alcohol-forming fatty acyl-CoA reductase [Populus trichocarpa]
Potri.010G235400.v4.1	uncharacterized protein LOC7491635 [Populus trichocarpa]
Potri.002G076000.v4.1	putative wall-associated receptor kinase-like 16 isoform X3 [Populus trichocarpa]
Potri.004G022800.v4.1	gibberellin 2-beta-dioxygenase 8 [Populus trichocarpa]
Potri.009G086800.v4.1	nucleobase-ascorbate transporter 4 [Populus trichocarpa]
Potri.009G155800.v4.1	probable carboxylesterase 15 [Populus trichocarpa]
Potri.015G024200.v4.1	hevamine-A [Populus trichocarpa]
Potri.018G152200.v4.1	alpha-galactosidase [Populus trichocarpa]
Potri.001G013000.v4.1	hypothetical protein POPTR_001G013000v4 [Populus trichocarpa]
Potri.004G050500.v4.1	probable O-methyltransferase 3 [Populus trichocarpa]
Potri.003G041600.v4.1	hypothetical protein POPTR_003G041600v4 [Populus trichocarpa]
Potri.016G097400.v4.1	UDP-glycosyltransferase 73D1 [Populus trichocarpa]
Potri.010G077000.v4.1	transcription factor bHLH92 isoform X2 [Populus trichocarpa]
Potri.012G060900.v4.1	uncharacterized protein LOC7487097 [Populus trichocarpa]
Potri.010G205100.v4.1	hypothetical protein POPTR_010G205100v4 [Populus trichocarpa]
Potri.018G063500.v4.1	sucrose synthase [Populus trichocarpa]
Potri.019G013750.v4.1	hypothetical protein POPTR_019G013750v4 [Populus trichocarpa]
MSTRG.20699	------
Potri.003G087400.v4.1	uncharacterized protein LOC18096929 [Populus trichocarpa]
Potri.003G108200.v4.1	MDIS1-interacting receptor like kinase 2 [Populus trichocarpa]
Potri.009G114701.v4.1	hypothetical protein POPTR_009G114701v4 [Populus trichocarpa]
Potri.006G110900.v4.1	acid phosphatase 1-like [Populus trichocarpa]
Potri.004G012601.v4.1	hypothetical protein BDE02_04G008600 [Populus trichocarpa]
Potri.010G195700.v4.1	hypothetical protein NC651_025303 [Populus alba x Populus x berolinensis]
Potri.017G147300.v4.1	heavy metal-associated isoprenylated plant protein 39 [Populus trichocarpa]
Potri.001G084000.v4.1	methionine gamma-lyase [Populus trichocarpa]
Potri.002G080200.v4.1	uncharacterized protein LOC18096207 [Populus trichocarpa]
Potri.003G066300.v4.1	putative receptor-like protein kinase At1g72540 [Populus trichocarpa]
Potri.005G177700.v4.1	esterase isoform X2 [Populus trichocarpa]
Potri.005G215700.v4.1	calmodulin-like protein 11 [Populus trichocarpa]
Potri.002G187400.v4.1	ABC transporter B family member 11 [Populus trichocarpa]
Potri.014G038100.v4.1	cytochrome P450 CYP82D47 isoform X1 [Populus trichocarpa]
Potri.001G302600.v4.1	protein IRX15-LIKE [Populus trichocarpa]
Potri.010G188000.v4.1	jasmonate-induced oxygenase 2 isoform X1 [Populus trichocarpa]
Potri.018G088200.v4.1	receptor-like protein kinase 5 isoform X1 [Populus trichocarpa]
Potri.003G140233.v4.1	hypothetical protein BDE02_03G126900 [Populus trichocarpa]
Potri.012G054550.v4.1	LEAF RUST 10 DISEASE-RESISTANCE LOCUS RECEPTOR-LIKE PROTEIN KINASE-like 2.1 [Populus trichocarpa]
Potri.015G018050.v4.1	hypothetical protein BDE02_15G015500 [Populus trichocarpa]
Potri.018G098000.v4.1	RING-H2 finger protein ATL56 [Populus trichocarpa]
Potri.019G009800.v4.1	probable leucine-rich repeat receptor-like serine/threonine-protein kinase At3g14840 [Populus trichocarpa]
Potri.001G188000.v4.1	hypothetical protein BDE02_01G169700 [Populus trichocarpa]
Potri.001G444300.v4.1	hypothetical protein POPTR_001G444300v4 [Populus trichocarpa]
Potri.003G185800.v4.1	hypothetical protein POPTR_003G185800v4 [Populus trichocarpa]
Potri.008G114500.v4.1	protein MIZU-KUSSEI 1 [Populus trichocarpa]
Potri.012G013435.v4.1	hypothetical protein POPTR_012G013435v4 [Populus trichocarpa]
Potri.012G108500.v4.1	hypothetical protein H0E87_022107 [Populus deltoides]
Potri.003G059700.v4.1	hypothetical protein H0E87_007217 [Populus deltoides]
Potri.006G120600.v4.1	UDP-glycosyltransferase 73D1 [Populus trichocarpa]
Potri.008G040800.v4.1	putative serine/threonine-protein kinase [Populus trichocarpa]
Potri.016G016100.v4.1	anthocyanidin 3-O-glucosyltransferase 2 [Populus trichocarpa]
Potri.018G085001.v4.1	E3 ubiquitin-protein ligase ATL42 [Populus trichocarpa]
Potri.001G268600.v4.1	probable mannitol dehydrogenase [Populus trichocarpa]
Potri.011G125000.v4.1	G-type lectin S-receptor-like serine/threonine-protein kinase At4g27290 [Populus trichocarpa]
Potri.011G125651.v4.1	G-type lectin S-receptor-like serine/threonine-protein kinase At4g27290 isoform X1 [Populus trichocarpa]
Potri.017G110900.v4.1	hypothetical protein POPTR_017G110900v4 [Populus trichocarpa]
Potri.018G100232.v4.1	hypothetical protein NC652_039954 [Populus alba x Populus x berolinensis]
Potri.003G152400.v4.1	uncharacterized protein LOC18097086 isoform X1 [Populus trichocarpa]
Potri.004G024800.v4.1	cysteine-rich receptor-like protein kinase 10 isoform X6 [Populus trichocarpa]
Potri.007G007900.v4.1	transcription factor RAX3 isoform X2 [Populus trichocarpa]
Potri.016G056500.v4.1	heat stress transcription factor B-3 [Populus trichocarpa]
Potri.008G127200.v4.1	uncharacterized protein LOC7482869 [Populus trichocarpa]
Potri.012G020600.v4.1	receptor-like protein Cf-9 [Populus trichocarpa]
Potri.006G049200.v4.1	hypothetical protein POPTR_006G049200v4 [Populus trichocarpa]
Potri.011G064300.v4.1	adenylate-forming reductase 03009 [Populus trichocarpa]
Potri.014G185372.v4.1	hypothetical protein BDE02_14G158100 [Populus trichocarpa]
Potri.016G098300.v4.1	hypothetical protein POPTR_016G098300v4 [Populus trichocarpa]
Potri.004G025800.v4.1	cysteine-rich receptor-like protein kinase 10 isoform X1 [Populus trichocarpa]
Potri.004G233100.v4.1	derlin-1-like [Populus alba x Populus x berolinensis]
Potri.006G234900.v4.1	PREDICTED: oleosin 1-like [Populus euphratica]
Potri.016G125000.v4.1	peroxidase N1 [Populus trichocarpa]
Potri.T124904.v4.1	hypothetical protein POPTR_T124904v4 [Populus trichocarpa]
Potri.001G046400.v4.1	hypothetical protein H0E87_003292 [Populus deltoides]
Potri.014G146000.v4.1	phloretin 4'-O-glucosyltransferase [Populus trichocarpa]
Potri.001G139900.v4.1	transcription factor MYB53 [Populus trichocarpa]
Potri.002G046200.v4.1	protein ELC [Populus trichocarpa]
Potri.003G200700.v4.1	annexin-like protein RJ4 isoform X1 [Populus trichocarpa]
Potri.007G089400.v4.1	hypothetical protein POPTR_007G089400v4 [Populus trichocarpa]
Potri.017G052166.v4.1	7-deoxyloganetin glucosyltransferase isoform X1 [Populus trichocarpa]
Potri.018G025500.v4.1	ACT domain-containing protein ACR2 isoform X1 [Populus trichocarpa]
Potri.019G100001.v4.1	metallothionein-like protein type 2 [Populus alba]
Potri.002G082400.v4.1	IAA-amino acid hydrolase ILR1-like 6 isoform X1 [Populus trichocarpa]
Potri.007G036300.v4.1	GDSL esterase/lipase At2g23540 [Populus trichocarpa]
Potri.003G041700.v4.1	hypothetical protein POPTR_003G041700v4 [Populus trichocarpa]
Potri.004G185501.v4.1	UPF0481 protein At3g47200 [Populus trichocarpa]
Potri.002G091600.v4.1	hypothetical protein BDE02_02G084800 [Populus trichocarpa]
Potri.003G088800.v4.1	protein NRT1/ PTR FAMILY 7.3 isoform X1 [Populus trichocarpa]
Potri.017G004216.v4.1	hypothetical protein POPTR_017G004216v4 [Populus trichocarpa]
Potri.001G419400.v4.1	vascular-related unknown protein 4 [Populus trichocarpa]
Potri.003G185732.v4.1	hypothetical protein POPTR_003G185732v4 [Populus trichocarpa]
Potri.007G059401.v4.1	butanoate--CoA ligase AAE1 [Populus trichocarpa]
Potri.009G043700.v4.1	cytochrome P450 86A1 [Populus trichocarpa]
Potri.004G215100.v4.1	transcription factor RAX2 [Populus trichocarpa]
Potri.008G058200.v4.1	glycerol-3-phosphate acyltransferase 5 [Populus trichocarpa]
Potri.011G047300.v4.1	polyphenol oxidase, chloroplastic [Populus trichocarpa]
Potri.002G124500.v4.1	subtilisin-like protease SBT3 [Populus trichocarpa]
Potri.010G121400.v4.1	hypothetical protein BDE02_10G107500 [Populus trichocarpa]
Potri.005G182700.v4.1	1-aminocyclopropane-1-carboxylate oxidase 5 [Populus trichocarpa]
Potri.012G054900.v4.1	protein SAR DEFICIENT 1 isoform X1 [Populus trichocarpa]
Potri.001G106800.v4.1	hypothetical protein POPTR_001G106800v4 [Populus trichocarpa]
Potri.010G251000.v4.1	hypothetical protein BDE02_10G225800 [Populus trichocarpa]
Potri.017G003689.v4.1	uncharacterized protein LOC112324758 [Populus trichocarpa]
Potri.017G039600.v4.1	uncharacterized protein LOC18107000 isoform X1 [Populus trichocarpa]
Potri.002G228101.v4.1	hypothetical protein POPTR_002G228101v4 [Populus trichocarpa]
Potri.017G111100.v4.1	hypothetical protein BDE02_17G092400 [Populus trichocarpa]
Potri.001G025701.v4.1	beta-galactosidase 15 isoform X2 [Populus trichocarpa]
Potri.006G089800.v4.1	tropinone reductase homolog [Populus trichocarpa]
Potri.017G003800.v4.1	hypothetical protein POPTR_017G003800v4 [Populus trichocarpa]
Potri.015G003100.v4.1	caffeic acid 3-O-methyltransferase 3 [Populus trichocarpa]
Potri.001G011200.v4.1	peroxidase A2 isoform X2 [Populus trichocarpa]
Potri.012G068700.v4.1	GDSL esterase/lipase At1g74460 isoform X1 [Populus trichocarpa]
Potri.017G080100.v4.1	hypothetical protein NC651_036951 [Populus alba x Populus x berolinensis]
Potri.007G114200.v4.1	hypothetical protein H0E87_014007 [Populus deltoides]
Potri.016G049600.v4.1	polygalacturonase inhibitor [Populus trichocarpa]
Potri.006G058600.v4.1	polygalacturonase inhibitor [Populus trichocarpa]
Potri.007G031900.v4.1	hypothetical protein NC651_017909 [Populus alba x Populus x berolinensis]
Potri.001G012901.v4.1	peroxidase A2 isoform X1 [Populus trichocarpa]
Potri.002G054900.v4.1	probable aspartic proteinase GIP2 [Populus trichocarpa]
Potri.014G092932.v4.1	hypothetical protein POPTR_014G092932v4 [Populus trichocarpa]
MSTRG.26906	probable mannitol dehydrogenase [Populus trichocarpa]
Potri.005G129350.v4.1	hypothetical protein POPTR_005G129350v4 [Populus trichocarpa]
Potri.003G133400.v4.1	uncharacterized protein LOC7497811 [Populus trichocarpa]
Potri.010G223900.v4.1	synaptotagmin-3 isoform X1 [Populus trichocarpa]
Potri.011G145000.v4.1	3-hydroxy-3-methylglutaryl-coenzyme A reductase 1 [Populus trichocarpa]
Potri.017G007600.v4.1	probably inactive leucine-rich repeat receptor-like protein kinase At5g48380 isoform X1 [Populus trichocarpa]
Potri.002G128500.v4.1	uncharacterized protein LOC7462897 [Populus trichocarpa]
Potri.009G063300.v4.1	probable mannitol dehydrogenase isoform X3 [Populus trichocarpa]
Potri.016G010900.v4.1	hypothetical protein POTOM_052218 [Populus tomentosa]
Potri.017G005700.v4.1	NADP-dependent alkenal double bond reductase P2 isoform X1 [Populus trichocarpa]
Potri.016G102032.v4.1	NADPH-dependent aldo-keto reductase [Populus alba x Populus x berolinensis]
Potri.014G033000.v4.1	hypothetical protein POPTR_014G033000v4 [Populus trichocarpa]
Potri.015G099600.v4.1	palmitoyl-acyl carrier protein thioesterase, chloroplastic [Populus trichocarpa]
Potri.001G339500.v4.1	pectate lyase [Populus trichocarpa]
Potri.T124804.v4.1	hypothetical protein BDE02_09G098200 [Populus trichocarpa]
Potri.001G263400.v4.1	polyamine oxidase 1 isoform X1 [Populus trichocarpa]
Potri.017G111150.v4.1	hypothetical protein BDE02_17G092000 [Populus trichocarpa]
Potri.018G008300.v4.1	uncharacterized protein LOC7458727 [Populus trichocarpa]
Potri.005G043400.v4.1	bifunctional 3-dehydroquinate dehydratase/shikimate dehydrogenase, chloroplastic [Populus trichocarpa]
Potri.010G111000.v4.1	MLP-like protein 34 [Populus alba x Populus x berolinensis]
Potri.017G080200.v4.1	PREDICTED: aldose 1-epimerase-like [Populus euphratica]
Potri.006G101100.v4.1	jasmonate-induced oxygenase 2 [Populus trichocarpa]
Potri.011G125401.v4.1	G-type lectin S-receptor-like serine/threonine-protein kinase At4g27290 isoform X1 [Populus trichocarpa]
Potri.014G038600.v4.1	wall-associated receptor kinase-like 14 isoform X1 [Populus trichocarpa]
Potri.008G135800.v4.1	probable RNA-dependent RNA polymerase 1 [Populus trichocarpa]
Potri.014G054800.v4.1	hypothetical protein POPTR_014G054800v4 [Populus trichocarpa]
Potri.004G223500.v4.1	hypothetical protein H0E87_007793 [Populus deltoides]
Potri.018G146200.v4.1	hypothetical protein NC653_040321 [Populus alba x Populus x berolinensis]
Potri.008G175100.v4.1	probable glutathione S-transferase [Populus trichocarpa]
Potri.016G117100.v4.1	jasmonate-induced oxygenase 2 [Populus trichocarpa]
Potri.003G007000.v4.1	cytochrome P450 81Q32 [Populus trichocarpa]
Potri.004G024566.v4.1	cysteine-rich receptor-like protein kinase 10 isoform X1 [Populus trichocarpa]
Potri.012G145500.v4.1	NDR1/HIN1-like protein 6 [Populus trichocarpa]
Potri.013G073600.v4.1	non-specific phospholipase C4 [Populus trichocarpa]
Potri.016G103900.v4.1	hypothetical protein POPTR_016G103900v4 [Populus trichocarpa]
Potri.005G224100.v4.1	transcription factor MYB14 [Populus trichocarpa]
Potri.006G042200.v4.1	uncharacterized protein LOC7496089 [Populus trichocarpa]
Potri.010G224200.v4.1	hypothetical protein POPTR_010G224200v4 [Populus trichocarpa]
Potri.009G107350.v4.1	hypothetical protein POPTR_009G107350v4 [Populus trichocarpa]
Potri.017G111000.v4.1	hypothetical protein BDE02_17G092100 [Populus trichocarpa]
Potri.010G209400.v4.1	zinc finger protein ZAT11 [Populus trichocarpa]
Potri.011G025900.v4.1	major allergen Pru ar 1 isoform X11 [Populus trichocarpa]
Potri.011G025966.v4.1	major allergen Pru ar 1 isoform X11 [Populus trichocarpa]
Potri.008G079500.v4.1	endoglucanase 12 [Populus trichocarpa]
Potri.T011400.v4.1	transcription repressor MYB6 [Populus trichocarpa]
Potri.005G085200.v4.1	probable WRKY transcription factor 51 [Populus trichocarpa]
Potri.006G093500.v4.1	class I heat shock protein [Populus trichocarpa]
Potri.006G200600.v4.1	calcium-dependent protein kinase 26 [Populus trichocarpa]
Potri.001G011500.v4.1	peroxidase 15 [Populus trichocarpa]
Potri.001G062500.v4.1	protein TIFY 9 [Populus trichocarpa]
Potri.003G173500.v4.1	cytochrome P450 78A4 [Populus trichocarpa]
Potri.009G092600.v4.1	hypothetical protein NC653_023252 [Populus alba x Populus x berolinensis]
Potri.012G110300.v4.1	hypothetical protein POPTR_012G110300v4 [Populus trichocarpa]
Potri.014G038000.v4.1	cytochrome P450 CYP82D47 [Populus trichocarpa]
Potri.001G311400.v4.1	hypothetical protein POPTR_001G311400v4 [Populus trichocarpa]
Potri.003G102000.v4.1	uncharacterized protein LOC18097001 [Populus trichocarpa]
Potri.011G026200.v4.1	hypothetical protein SADUNF_Sadunf11G0012400 [Salix dunnii]
Potri.017G005400.v4.1	hypothetical protein POTOM_053197 [Populus tomentosa]
Potri.019G023600.v4.1	ammonium transporter 1 member 2 [Populus trichocarpa]
Potri.001G127700.v4.1	nudix hydrolase 2 isoform X1 [Populus trichocarpa]
Potri.003G061200.v4.1	hypothetical protein BDE02_03G053500 [Populus trichocarpa]
Potri.007G019300.v4.1	peroxidase 72 [Populus trichocarpa]
Potri.010G061700.v4.1	probable glutathione S-transferase [Populus trichocarpa]
Potri.019G080600.v4.1	proteinase inhibitor type-2 [Populus trichocarpa]
Potri.001G312700.v4.1	cis-prenyltransferase 4, chloroplastic [Populus trichocarpa]
Potri.004G233200.v4.1	hypothetical protein H0E87_007716 [Populus deltoides]
Potri.006G268200.v4.1	hypothetical protein POPTR_006G268200v4 [Populus trichocarpa]
Potri.010G201200.v4.1	glycerol-3-phosphate acyltransferase 5 [Populus trichocarpa]
Potri.019G082600.v4.1	hypothetical protein H0E87_030518 [Populus deltoides]
Potri.006G262900.v4.1	uncharacterized protein LOC7468680 [Populus trichocarpa]
Potri.001G278400.v4.1	asparagine synthetase [glutamine-hydrolyzing] 1 [Populus trichocarpa]
Potri.012G132400.v4.1	gibberellin 20 oxidase 2 isoform X1 [Populus trichocarpa]
Potri.011G061800.v4.1	hypothetical protein POPTR_011G061800v4 [Populus trichocarpa]
Potri.012G006300.v4.1	protein DOWNY MILDEW RESISTANCE 6-like [Populus alba x Populus x berolinensis]
Potri.001G096800.v4.1	disease resistance response protein 206 [Populus trichocarpa]
Potri.001G228200.v4.1	G-type lectin S-receptor-like serine/threonine-protein kinase LECRK3 [Populus trichocarpa]
Potri.004G097100.v4.1	LEAF RUST 10 DISEASE-RESISTANCE LOCUS RECEPTOR-LIKE PROTEIN KINASE-like 1.4 isoform X3 [Populus trichocarpa]
Potri.017G064100.v4.1	peroxidase 55 [Populus trichocarpa]
Potri.018G059800.v4.1	probable protein phosphatase 2C 72 [Populus trichocarpa]
Potri.007G114525.v4.1	hypothetical protein H0E87_014003 [Populus deltoides]
Potri.012G010300.v4.1	hypothetical protein POPTR_012G010300v4 [Populus trichocarpa]
Potri.001G011000.v4.1	peroxidase A2 [Populus trichocarpa]
Potri.004G235500.v4.1	(+)-neomenthol dehydrogenase isoform X4 [Populus trichocarpa]
Potri.012G124100.v4.1	MDIS1-interacting receptor like kinase 2 [Populus trichocarpa]
Potri.003G068900.v4.1	protein TIFY 10b [Populus trichocarpa]
Potri.007G120601.v4.1	hypothetical protein POPTR_007G120601v4 [Populus trichocarpa]
Potri.007G147300.v4.1	methylenetetrahydrofolate reductase 2 [Populus trichocarpa]
Potri.001G302400.v4.1	scopoletin glucosyltransferase [Populus trichocarpa]
Potri.019G005256.v4.1	senescence-associated carboxylesterase 101 isoform X1 [Populus trichocarpa]
Potri.019G007227.v4.1	senescence-associated carboxylesterase 101 isoform X1 [Populus trichocarpa]
Potri.002G202600.v4.1	probable pectinesterase/pectinesterase inhibitor 7 [Populus trichocarpa]
Potri.007G114375.v4.1	hypothetical protein NC653_019431 [Populus alba x Populus x berolinensis]
Potri.006G193000.v4.1	probable L-type lectin-domain containing receptor kinase S.5 [Populus trichocarpa]
Potri.001G218800.v4.1	hypothetical protein BDE02_01G194500 [Populus trichocarpa]
Potri.002G213900.v4.1	uncharacterized protein LOC127904970 [Populus trichocarpa]
Potri.005G205900.v4.1	myb family transcription factor PHL12 [Populus trichocarpa]
Potri.001G214600.v4.1	dirigent protein 23 [Populus trichocarpa]
Potri.016G019400.v4.1	UDP-glycosyltransferase 82A1 [Populus trichocarpa]
Potri.001G232900.v4.1	non-specific lipid-transfer protein 8 isoform X1 [Populus trichocarpa]
Potri.001G166200.v4.1	protein TIFY 10A [Populus trichocarpa]
Potri.019G120600.v4.1	calcium-binding protein PBP1 [Populus trichocarpa]
Potri.015G045500.v4.1	glycosyltransferase BC10 [Populus trichocarpa]
Potri.011G003200.v4.1	uncharacterized protein At5g41620 isoform X2 [Populus trichocarpa]
Potri.013G039300.v4.1	uncharacterized protein LOC7487663 [Populus trichocarpa]
Potri.015G031900.v4.1	uncharacterized protein LOC18105592 [Populus trichocarpa]
Potri.015G144800.v4.1	uncharacterized protein LOC7474049 [Populus trichocarpa]
Potri.003G091300.v4.1	AT-hook motif nuclear-localized protein 23 [Populus trichocarpa]
Potri.013G089200.v4.1	hypothetical protein POPTR_013G089200v4 [Populus trichocarpa]
Potri.016G057600.v4.1	glucan endo-1,3-beta-glucosidase, basic isoform isoform X2 [Populus trichocarpa]
Potri.007G071200.v4.1	endoglucanase 5 [Populus trichocarpa]
Potri.010G060900.v4.1	probable glutathione S-transferase [Populus trichocarpa]
Potri.014G090700.v4.1	probable WRKY transcription factor 43 [Populus trichocarpa]
Potri.019G130566.v4.1	hypothetical protein DKX38_029945 [Salix brachista]
Potri.003G140266.v4.1	hypothetical protein POPTR_003G140266v4 [Populus trichocarpa]
Potri.005G051900.v4.1	uncharacterized protein LOC18098955 [Populus trichocarpa]
Potri.003G216300.v4.1	hypothetical protein POTOM_012904 [Populus tomentosa]
Potri.005G139400.v4.1	PI-PLC X domain-containing protein At5g67130 [Populus trichocarpa]
Potri.007G100700.v4.1	amino-acid permease BAT1 homolog [Populus trichocarpa]
Potri.016G034800.v4.1	butyrate--CoA ligase AAE11 [Populus alba x Populus x berolinensis]
Potri.008G179500.v4.1	putative ABC transporter C family member 15 isoform X1 [Populus trichocarpa]
Potri.018G019700.v4.1	probable WRKY transcription factor 40 [Populus trichocarpa]
Potri.001G078400.v4.1	hypothetical protein POPTR_001G078400v4 [Populus trichocarpa]
Potri.002G050300.v4.1	non-specific lipid transfer protein GPI-anchored 15 [Populus trichocarpa]
Potri.001G442300.v4.1	hypothetical protein BDE02_01G381100 [Populus trichocarpa]
Potri.006G277000.v4.1	NAC domain-containing protein 100 isoform X1 [Populus trichocarpa]
Potri.015G070700.v4.1	uncharacterized protein LOC18109366 [Populus trichocarpa]
Potri.004G192000.v4.1	hypothetical protein POPTR_004G192000v4 [Populus trichocarpa]
Potri.006G089150.v4.1	uncharacterized protein LOC112325729 [Populus trichocarpa]
Potri.013G131500.v4.1	lipid transfer-like protein VAS [Populus alba x Populus x berolinensis]
Potri.010G061100.v4.1	probable glutathione S-transferase [Populus trichocarpa]
Potri.008G213100.v4.1	major allergen Pru ar 1 [Populus trichocarpa]
Potri.017G133901.v4.1	patatin-like protein 2 [Populus trichocarpa]
Potri.018G094000.v4.1	hydroxyproline O-galactosyltransferase GALT3 [Populus trichocarpa]
Potri.013G103300.v4.1	serine/threonine-protein kinase-like protein CCR4 [Populus trichocarpa]
Potri.019G094300.v4.1	probable LRR receptor-like serine/threonine-protein kinase At1g05700 isoform X4 [Populus trichocarpa]
Potri.013G046400.v4.1	low-specificity L-threonine aldolase 1 isoform X1 [Populus trichocarpa]
Potri.005G084100.v4.1	uncharacterized protein LOC18099067 [Populus trichocarpa]
Potri.010G072300.v4.1	hypothetical protein NC652_025194 [Populus alba x Populus x berolinensis]
Potri.014G080200.v4.1	ABC transporter G family member 20 [Populus trichocarpa]
Potri.017G006000.v4.1	NADP-dependent alkenal double bond reductase P2 isoform X1 [Populus trichocarpa]
Potri.017G018600.v4.1	uncharacterized protein LOC112324718 [Populus trichocarpa]
Potri.019G130433.v4.1	probable glutathione S-transferase parA [Populus trichocarpa]
MSTRG.23973	hypothetical protein SADUNF_Sadunf07G0036300 [Salix dunnii]
Potri.003G178900.v4.1	hypothetical protein POPTR_003G178900v4 [Populus trichocarpa]
Potri.006G211900.v4.1	replication protein A 14 kDa subunit A [Populus trichocarpa]
Potri.006G037600.v4.1	transcription factor ORG2 [Populus trichocarpa]
Potri.011G125501.v4.1	hypothetical protein POPTR_011G125501v4 [Populus trichocarpa]
Potri.007G036500.v4.1	hypothetical protein POPTR_007G036500v4 [Populus trichocarpa]
Potri.011G081701.v4.1	uncharacterized protein LOC18102918 [Populus trichocarpa]
Potri.014G109000.v4.1	hypothetical protein H0E87_024527 [Populus deltoides]
Potri.017G046750.v4.1	hypothetical protein BDE02_17G035200 [Populus trichocarpa]
Potri.017G134200.v4.1	patatin-like protein 2 isoform X1 [Populus trichocarpa]
Potri.003G125600.v4.1	probable copper-transporting ATPase HMA5 [Populus trichocarpa]
Potri.016G015600.v4.1	hypothetical protein NC653_035814 [Populus alba x Populus x berolinensis]
Potri.017G005001.v4.1	hypothetical protein H0E87_028744 [Populus deltoides]
Potri.001G382200.v4.1	probable xyloglucan galactosyltransferase GT17 [Populus trichocarpa]
Potri.010G220200.v4.1	serine carboxypeptidase-like 27 [Populus trichocarpa]
Potri.016G003000.v4.1	hypothetical protein BDE02_16G002800 [Populus trichocarpa]
Potri.010G183600.v4.1	laccase-12 [Populus trichocarpa]
Potri.009G147100.v4.1	hypothetical protein POPTR_009G147100v4 [Populus trichocarpa]
Potri.017G046400.v4.1	hypothetical protein SADUNF_Sadunf17G0042800 [Salix dunnii]
Potri.001G159200.v4.1	protein RGF1 INDUCIBLE TRANSCRIPTION FACTOR 1 [Populus trichocarpa]
Potri.001G221200.v4.1	hypothetical protein POPTR_001G221200v4 [Populus trichocarpa]
Potri.017G046800.v4.1	hypothetical protein BDE02_17G035200 [Populus trichocarpa]
Potri.001G451300.v4.1	protein DMR6-LIKE OXYGENASE 2 [Populus trichocarpa]
MSTRG.17375	------
Potri.006G094100.v4.1	laccase-7 [Populus trichocarpa]
Potri.007G079800.v4.1	probable WRKY transcription factor 51 [Populus trichocarpa]
Potri.001G391300.v4.1	epidermis-specific secreted glycoprotein EP1 [Populus trichocarpa]
Potri.011G125601.v4.1	G-type lectin S-receptor-like serine/threonine-protein kinase At4g27290 isoform X1 [Populus trichocarpa]
Potri.007G020900.v4.1	hypothetical protein POTOM_027947 [Populus tomentosa]
Potri.007G103500.v4.1	hypothetical protein POPTR_007G103500v4 [Populus trichocarpa]
Potri.007G113700.v4.1	hypothetical protein BDE02_17G037200 [Populus trichocarpa]
Potri.008G224201.v4.1	hypothetical protein BDE02_14G158100 [Populus trichocarpa]
Potri.011G110100.v4.1	hypothetical protein POTOM_041036 [Populus tomentosa]
Potri.011G161300.v4.1	hypothetical protein POPTR_011G161300v4 [Populus trichocarpa]
Potri.001G288600.v4.1	pathogenesis-related protein 1, partial [Populus trichocarpa]
Potri.001G413800.v4.1	G-type lectin S-receptor-like serine/threonine-protein kinase At4g27290 isoform X1 [Populus trichocarpa]
Potri.014G179400.v4.1	protein NRT1/ PTR FAMILY 7.2 isoform X1 [Populus trichocarpa]
Potri.001G242100.v4.1	scarecrow-like protein 14 [Populus trichocarpa]
MSTRG.16336	hypothetical protein NC653_007245 [Populus alba x Populus x berolinensis]
Potri.005G008800.v4.1	hypothetical protein BDE02_03G023500 [Populus trichocarpa]
Potri.007G122100.v4.1	peroxidase 3 [Populus trichocarpa]
Potri.009G094500.v4.1	uncharacterized protein LOC7457563 [Populus trichocarpa]
Potri.016G102100.v4.1	hypothetical protein BDE02_16G092400 [Populus trichocarpa]
Potri.008G087400.v4.1	(R)-mandelonitrile lyase-like [Populus trichocarpa]
Potri.010G165800.v4.1	hypothetical protein POPTR_010G165800v4 [Populus trichocarpa]
Potri.013G142401.v4.1	dirigent protein 5 [Populus trichocarpa]
Potri.002G050200.v4.1	non-specific lipid transfer protein GPI-anchored 16 isoform X2 [Populus trichocarpa]
Potri.012G121504.v4.1	protein CYSTEINE-RICH TRANSMEMBRANE MODULE 11 [Populus trichocarpa]
Potri.001G017600.v4.1	UPF0481 protein At3g47200 [Populus trichocarpa]
Potri.011G114000.v4.1	probable glutathione S-transferase parC [Populus trichocarpa]
Potri.018G096500.v4.1	glutamate receptor 2.8 isoform X2 [Populus trichocarpa]
Potri.019G050900.v4.1	transcription factor MYB53 [Populus trichocarpa]
Potri.006G048100.v4.1	glucan endo-1,3-beta-glucosidase, basic isoform [Populus trichocarpa]
Potri.010G055200.v4.1	putative ABC transporter C family member 15 [Populus trichocarpa]
Potri.011G158901.v4.1	berberine bridge enzyme-like 13 [Populus trichocarpa]
Potri.012G045950.v4.1	hypothetical protein BDE02_12G034400 [Populus trichocarpa]
Potri.014G014000.v4.1	phytosulfokines 3 [Populus trichocarpa]
Potri.019G006900.v4.1	kunitz type trypsin inhibitor 104 [Populus trichocarpa]
Potri.001G222800.v4.1	beta-glucosidase 12 [Populus trichocarpa]
Potri.017G045600.v4.1	hypothetical protein POPTR_017G045600v4 [Populus trichocarpa]
Potri.018G022900.v4.1	flotillin-like protein 4 [Populus trichocarpa]
Potri.002G070101.v4.1	hypothetical protein BDE02_02G064300 [Populus trichocarpa]
Potri.011G059600.v4.1	trans-resveratrol di-O-methyltransferase [Populus trichocarpa]
Potri.008G027700.v4.1	metalloendoproteinase 5-MMP [Populus trichocarpa]
Potri.014G067100.v4.1	pectinesterase 2 [Populus trichocarpa]
Potri.001G223500.v4.1	beta-glucosidase 12 [Populus trichocarpa]
Potri.001G461900.v4.1	hypothetical protein BDE02_01G396500 [Populus trichocarpa]
Potri.004G235600.v4.1	(+)-neomenthol dehydrogenase isoform X1 [Populus trichocarpa]
Potri.017G126100.v4.1	GDP-L-galactose phosphorylase 1 isoform X1 [Populus trichocarpa]
Potri.007G120500.v4.1	cysteine-rich repeat secretory protein 38 [Populus trichocarpa]
Potri.011G155900.v4.1	berberine bridge enzyme-like 17 [Populus trichocarpa]
Potri.001G288401.v4.1	pathogenesis-related protein 1 [Populus trichocarpa]
Potri.006G068300.v4.1	probable trehalase [Populus trichocarpa]
Potri.011G038500.v4.1	hypothetical protein BDE02_11G030700 [Populus trichocarpa]
Potri.013G137077.v4.1	hypothetical protein SADUNF_SadunfPtG0006500 [Salix dunnii]
Potri.019G093900.v4.1	endochitinase EP3 [Populus trichocarpa]
Potri.001G221150.v4.1	hypothetical protein BDE02_01G196800 [Populus trichocarpa]
Potri.006G195700.v4.1	non-specific lipid transfer protein GPI-anchored 14 [Populus trichocarpa]
Potri.001G019795.v4.1	hypothetical protein POPTR_001G019795v4 [Populus trichocarpa]
Potri.016G049200.v4.1	bZIP transcription factor TGA10 isoform X1 [Populus trichocarpa]
Potri.001G045200.v4.1	potassium transporter 5 [Populus trichocarpa]
Potri.001G069650.v4.1	potassium transporter 5 [Populus trichocarpa]
Potri.009G106000.v4.1	hypothetical protein BDE02_09G093100 [Populus trichocarpa]
Potri.016G132900.v4.1	hypothetical protein H0E87_026493 [Populus deltoides]
Potri.003G010800.v4.1	hypothetical protein POPTR_003G010800v4 [Populus trichocarpa]
Potri.005G177900.v4.1	hypothetical protein POPTR_005G177900v4 [Populus trichocarpa]
Potri.011G113400.v4.1	hypothetical protein H0E87_031434 [Populus deltoides]
Potri.017G102100.v4.1	GDSL esterase/lipase 7-like [Populus trichocarpa]
Potri.008G186700.v4.1	hypothetical protein POPTR_008G186700v4 [Populus trichocarpa]
Potri.009G098966.v4.1	scopoletin glucosyltransferase-like [Populus trichocarpa]
Potri.011G112100.v4.1	ABC transporter G family member 10 [Populus trichocarpa]
Potri.011G162884.v4.1	hypothetical protein POPTR_011G162884v4 [Populus trichocarpa]
Potri.001G027000.v4.1	two-component response regulator ARR8 [Populus trichocarpa]
Potri.012G051500.v4.1	beta-1,2-xylosyltransferase XYXT1 isoform X1 [Populus trichocarpa]
Potri.001G324500.v4.1	cyclic phosphodiesterase [Populus trichocarpa]
Potri.011G008000.v4.1	putative pectate lyase 2 [Populus trichocarpa]
Potri.002G022500.v4.1	gibberellin-regulated protein 11 [Populus trichocarpa]
Potri.006G050300.v4.1	protein DUF642 L-GALACTONO-1,4-LACTONE-RESPONSIVE GENE 2 [Populus trichocarpa]
Potri.013G065100.v4.1	GDSL esterase/lipase 1 [Populus trichocarpa]
Potri.014G151101.v4.1	hypothetical protein BDE02_14G129100 [Populus trichocarpa]
Potri.001G451900.v4.1	protein DMR6-LIKE OXYGENASE 2-like [Populus alba]
Potri.002G185300.v4.1	suppressor of disruption of TFIIS [Populus trichocarpa]
Potri.007G111600.v4.1	kunitz type trypsin inhibitor 104 [Populus trichocarpa]
Potri.011G114600.v4.1	hypothetical protein NC651_027213 [Populus alba x Populus x berolinensis]
Potri.003G011066.v4.1	hypothetical protein POPTR_003G011066v4 [Populus trichocarpa]
Potri.006G024200.v4.1	probable glutathione S-transferase [Populus trichocarpa]
Potri.011G161400.v4.1	berberine bridge enzyme-like 13 [Populus trichocarpa]
Potri.019G094000.v4.1	endochitinase PR4 [Populus trichocarpa]
MSTRG.19885	hypothetical protein NC652_030791 [Populus alba x Populus x berolinensis]
Potri.010G067567.v4.1	uncharacterized protein LOC18102462 isoform X1 [Populus trichocarpa]
Potri.001G288301.v4.1	pathogenesis-related protein 1 [Populus trichocarpa]
Potri.003G013026.v4.1	hypothetical protein POPTR_003G013026v4 [Populus trichocarpa]
Potri.006G005600.v4.1	uncharacterized protein LOC7463651 [Populus trichocarpa]
Potri.001G380000.v4.1	ferritin-like catalase Nec2 [Populus trichocarpa]
Potri.004G220000.v4.1	hypothetical protein POPTR_004G220000v4 [Populus trichocarpa]
Potri.009G140400.v4.1	germin-like protein subfamily 1 member 13 [Populus alba x Populus x berolinensis]
Potri.015G046800.v4.1	NAC domain-containing protein 92 [Populus trichocarpa]
Potri.001G462200.v4.1	berberine bridge enzyme-like 8 [Populus trichocarpa]
Potri.014G108900.v4.1	hypothetical protein POPTR_014G108900v4 [Populus trichocarpa]
MSTRG.13571	------
Potri.001G434200.v4.1	calmodulin-binding receptor-like cytoplasmic kinase 2 [Populus trichocarpa]
Potri.001G107950.v4.1	thaumatin-like protein [Populus trichocarpa]
Potri.011G026032.v4.1	hypothetical protein SADUNF_Sadunf11G0012400 [Salix dunnii]
Potri.011G059500.v4.1	trans-resveratrol di-O-methyltransferase [Populus trichocarpa]
Potri.019G093700.v4.1	endochitinase EP3 [Populus trichocarpa]
Potri.001G223716.v4.1	beta-glucosidase 12-like isoform X1 [Populus trichocarpa]
Potri.009G072201.v4.1	protein PSY3 [Populus trichocarpa]
Potri.014G066300.v4.1	putative expansin-B2 [Populus trichocarpa]
Potri.001G221700.v4.1	hypothetical protein POPTR_001G221700v4 [Populus trichocarpa]
Potri.003G211700.v4.1	G-type lectin S-receptor-like serine/threonine-protein kinase LECRK2 [Populus trichocarpa]
Potri.018G088074.v4.1	hypothetical protein NC651_038702 [Populus alba x Populus x berolinensis]
Potri.018G129400.v4.1	umecyanin [Populus trichocarpa]
Potri.001G019890.v4.1	hypothetical protein NC651_000281 [Populus alba x Populus x berolinensis]
Potri.003G011200.v4.1	hypothetical protein POPTR_003G011200v4 [Populus trichocarpa]
Potri.006G044801.v4.1	probable F-box protein At5g04010 [Populus trichocarpa]
Potri.010G075200.v4.1	hypothetical protein BDE02_10G065600 [Populus trichocarpa]
Potri.001G008900.v4.1	uncharacterized protein LOC7455741 [Populus trichocarpa]
Potri.001G412400.v4.1	hypothetical protein POPTR_001G412400v4 [Populus trichocarpa]
Potri.004G006900.v4.1	hypothetical protein POPTR_004G006900v4 [Populus trichocarpa]
Potri.005G129100.v4.1	hypothetical protein POPTR_005G129100v4 [Populus trichocarpa]
Potri.010G075600.v4.1	hypothetical protein POPTR_010G075600v4 [Populus trichocarpa]
Potri.018G103400.v4.1	putative leucine-rich repeat receptor-like serine/threonine-protein kinase At2g24130 [Populus trichocarpa]
Potri.005G211900.v4.1	non-specific lipid transfer protein GPI-anchored 15 [Populus trichocarpa]
Potri.006G281700.v4.1	ankyrin repeat-containing protein At5g02620 isoform X1 [Populus trichocarpa]
Potri.007G145500.v4.1	hypothetical protein BDE02_07G134400 [Populus trichocarpa]
Potri.001G349600.v4.1	cinnamoyl-CoA reductase-like SNL6 [Populus trichocarpa]
Potri.001G355200.v4.1	protein SRG1 [Populus trichocarpa]
Potri.004G136000.v4.1	BURP domain protein RD22 [Populus trichocarpa]
Potri.004G212800.v4.1	alpha carbonic anhydrase 7 [Populus trichocarpa]
Potri.008G175050.v4.1	glutathione transferase GST 23 [Populus trichocarpa]
Potri.017G134151.v4.1	patatin-like protein 2 isoform X2 [Populus trichocarpa]
Potri.018G098200.v4.1	EG45-like domain containing protein [Populus trichocarpa]
Potri.007G066100.v4.1	hypothetical protein POPTR_007G066100v4 [Populus trichocarpa]
Potri.009G034600.v4.1	zinc transporter 1 [Populus trichocarpa]
MSTRG.19644	uncharacterized protein LOC112327151 [Populus trichocarpa]
Potri.001G025200.v4.1	probable (S)-N-methylcoclaurine 3'-hydroxylase isozyme 2 [Populus trichocarpa]
Potri.001G083200.v4.1	endoglucanase CX [Populus alba x Populus x berolinensis]
Potri.003G010433.v4.1	hypothetical protein POPTR_003G010433v4 [Populus trichocarpa]
Potri.004G054800.v4.1	phospholipase A1-IIgamma [Populus trichocarpa]
Potri.007G049400.v4.1	hypothetical protein POPTR_007G049400v4 [Populus trichocarpa]
Potri.009G140350.v4.1	germin-like protein subfamily 1 member 13 [Populus alba x Populus x berolinensis]
Potri.001G077900.v4.1	hypothetical protein POPTR_001G077900v4 [Populus trichocarpa]
Potri.001G121900.v4.1	14 kDa proline-rich protein DC2.15 [Populus trichocarpa]
Potri.001G223800.v4.1	beta-glucosidase 12 [Populus trichocarpa]
Potri.005G073100.v4.1	ABC transporter G family member 1 isoform X2 [Populus trichocarpa]
Potri.012G056300.v4.1	hypothetical protein POTOM_041902 [Populus tomentosa]
Potri.007G132400.v4.1	7-deoxyloganetin glucosyltransferase [Populus trichocarpa]
Potri.012G033899.v4.1	hypothetical protein H0E87_021586 [Populus deltoides]
Potri.013G066800.v4.1	peroxidase 44 [Populus trichocarpa]
Potri.001G030600.v4.1	UDP-glycosyltransferase 91A1 [Populus trichocarpa]
Potri.001G461700.v4.1	tetrahydroberberine oxidase [Populus trichocarpa]
Potri.001G468500.v4.1	heavy metal-associated isoprenylated plant protein 47 [Populus trichocarpa]
Potri.005G200500.v4.1	hypothetical protein POPTR_005G200500v4 [Populus trichocarpa]
Potri.013G041900.v4.1	hypothetical protein POTOM_045159 [Populus tomentosa]
Potri.001G259204.v4.1	hypothetical protein POPTR_001G259204v4 [Populus trichocarpa]
Potri.005G095500.v4.1	probable terpene synthase 3 [Populus trichocarpa]
Potri.006G058800.v4.1	hypothetical protein NC651_015304 [Populus alba x Populus x berolinensis]
Potri.001G096680.v4.1	disease resistance response protein 206 [Populus trichocarpa]
Potri.002G080500.v4.1	metal transporter Nramp5 [Populus trichocarpa]
Potri.005G200600.v4.1	laccase-15 isoform X1 [Populus trichocarpa]
Potri.006G053600.v4.1	hypothetical protein POPTR_006G053600v4 [Populus trichocarpa]
Potri.006G137600.v4.1	probable flavin-containing monooxygenase 1 [Populus trichocarpa]
Potri.006G212200.v4.1	hypothetical protein BDE02_06G183500 [Populus trichocarpa]
Potri.017G134001.v4.1	patatin-like protein 2 [Populus trichocarpa]
Potri.006G212000.v4.1	hypothetical protein BDE02_06G183300 [Populus trichocarpa]
Potri.014G013000.v4.1	hypothetical protein POPTR_014G013000v4 [Populus trichocarpa]
Potri.015G016000.v4.1	hypothetical protein BDE02_15G013800 [Populus trichocarpa]
Potri.003G152900.v4.1	hypothetical protein BDE02_03G138900 [Populus trichocarpa]
Potri.001G462300.v4.1	berberine bridge enzyme-like 8 [Populus trichocarpa]
Potri.005G206901.v4.1	hypothetical protein POPTR_005G206901v4 [Populus trichocarpa]
Potri.006G260911.v4.1	hypothetical protein BDE02_06G229700 [Populus trichocarpa]
Potri.014G108800.v4.1	hypothetical protein D5086_0000044120 [Populus alba]
Potri.011G071100.v4.1	hypothetical protein BDE02_11G058100 [Populus trichocarpa]
Potri.011G158100.v4.1	hypothetical protein POPTR_011G158100v4 [Populus trichocarpa]
Potri.017G147900.v4.1	DUF21 domain-containing protein At5g52790 isoform X1 [Populus trichocarpa]
Potri.011G113125.v4.1	probable glutathione S-transferase parC [Populus trichocarpa]
Potri.018G118116.v4.1	hypothetical protein POPTR_018G118116v4 [Populus trichocarpa]
Potri.010G135600.v4.1	hypothetical protein POPTR_010G135600v4 [Populus trichocarpa]
Potri.017G006200.v4.1	hypothetical protein H0E87_028764 [Populus deltoides]
Potri.001G309900.v4.1	kunitz type trypsin inhibitor 111 [Populus trichocarpa]
Potri.005G143800.v4.1	cytochrome P450 81Q32 [Populus trichocarpa]
Potri.010G075300.v4.1	hypothetical protein POTOM_037687 [Populus tomentosa]
Potri.011G005300.v4.1	hypothetical protein POPTR_011G005300v4 [Populus trichocarpa]
Potri.011G005601.v4.1	hypothetical protein BDE02_11G006100 [Populus trichocarpa]
Potri.001G019985.v4.1	hypothetical protein NC651_000281 [Populus alba x Populus x berolinensis]
Potri.013G044500.v4.1	AT-hook motif nuclear-localized protein 19 [Populus trichocarpa]
Potri.019G093800.v4.1	endochitinase PR4 [Populus trichocarpa]
Potri.001G096560.v4.1	dirigent protein 5 [Populus trichocarpa]
Potri.001G128500.v4.1	hypothetical protein POTOM_001043 [Populus tomentosa]
Potri.003G106100.v4.1	hypothetical protein BDE02_03G094300 [Populus trichocarpa]
Potri.005G133900.v4.1	methylesterase 1 [Populus trichocarpa]
Potri.006G261111.v4.1	hypothetical protein NC653_017825 [Populus alba x Populus x berolinensis]
Potri.012G032300.v4.1	hypothetical protein POTOM_041724 [Populus tomentosa]
Potri.007G012400.v4.1	AAA-ATPase, partial [Populus alba x Populus x berolinensis]
Potri.017G134101.v4.1	hypothetical protein POPTR_017G134101v4 [Populus trichocarpa]
Potri.012G141800.v4.1	uncharacterized protein LOC7484391 [Populus trichocarpa]
Potri.013G011700.v4.1	hypothetical protein NC651_029624 [Populus alba x Populus x berolinensis]
Potri.011G162800.v4.1	tetrahydroberberine oxidase [Populus trichocarpa]
Potri.016G079050.v4.1	PREDICTED: inhibitor of trypsin and hageman factor-like [Populus euphratica]
Potri.003G010532.v4.1	hypothetical protein POPTR_003G010532v4 [Populus trichocarpa]
Potri.011G162940.v4.1	tetrahydroberberine oxidase-like [Populus trichocarpa]
Potri.002G083700.v4.1	esterase isoform X3 [Populus trichocarpa]
Potri.002G083800.v4.1	esterase isoform X2 [Populus trichocarpa]
Potri.003G010730.v4.1	hypothetical protein POPTR_003G010697v4 [Populus trichocarpa]
Potri.011G005400.v4.1	hypothetical protein POPTR_011G005400v4 [Populus trichocarpa]

## Sheet: Supplementary Table 2
Supplementary Table 2：KEGG analysis of candidate target genes regulated by PuWRKY22 in response to ABA stress
Database	Pathway ID	Description	Number	Ratio_in_study	Ratio_in_pop	Rich factor	Pvalue	Padjust	First Category	Second Category	Gene_ids
KEGG PATHWAY	map00480	Glutathione metabolism	32	32/ 446	147/ 14216	0.217687	2.10866e-18	1.87671e-16	Metabolism	Metabolism of other amino acids	Potri.002G254000.v4.1|Potri.001G436800.v4.1|Potri.012G052200.v4.1|Potri.010G061600.v4.1|Potri.016G023200.v4.1|Potri.007G126600.v4.1|Potri.002G207479.v4.1|Potri.001G437400.v4.1|Potri.019G130433.v4.1|Potri.010G061100.v4.1|Potri.010G061800.v4.1|Potri.010G061401.v4.1|Potri.005G179200.v4.1|Potri.008G175000.v4.1|Potri.010G061700.v4.1|Potri.010G032800.v4.1|Potri.010G060900.v4.1|Potri.001G431700.v4.1|Pot…
KEGG PATHWAY	map00940	Phenylpropanoid biosynthesis	39	39/ 446	260/ 14216	0.15	2.99236e-16	1.3316e-14	Metabolism	Biosynthesis of other secondary metabolites	Potri.010G057000.v4.1|Potri.013G157900.v4.1|Potri.010G224200.v4.1|Potri.016G058200.v4.1|Potri.010G180000.v4.1|Potri.011G161300.v4.1|Potri.011G158700.v4.1|Potri.001G304800.v4.1|Potri.007G122100.v4.1|Potri.008G038200.v4.1|Potri.010G224100.v4.1|Potri.011G161400.v4.1|Potri.017G064100.v4.1|Potri.016G125000.v4.1|Potri.005G195700.v4.1|Potri.013G066800.v4.1|Potri.011G158901.v4.1|Potri.007G053400.v4.1|Pot…
KEGG PATHWAY	map00902	Monoterpenoid biosynthesis	7	7/ 446	21/ 14216	0.333333	2.26618e-06	6.72299e-05	Metabolism	Metabolism of terpenoids and polyketides	Potri.009G063300.v4.1|MSTRG.26906|Potri.004G235500.v4.1|Potri.001G268600.v4.1|Potri.004G235600.v4.1|Potri.009G062901.v4.1|Potri.009G063400.v4.1
KEGG PATHWAY	map04626	Plant-pathogen interaction	28	28/ 446	381/ 14216	0.0734908	2.73924e-05	0.000609482	Organismal Systems	Environmental adaptation	Potri.005G215700.v4.1|Potri.015G024500.v4.1|Potri.001G288600.v4.1|Potri.017G084800.v4.1|Potri.016G066700.v4.1|Potri.015G069600.v4.1|Potri.006G200600.v4.1|Potri.005G035400.v4.1|Potri.004G073600.v4.1|Potri.001G286700.v4.1|Potri.011G165700.v4.1|Potri.001G288301.v4.1|Potri.016G003400.v4.1|Potri.006G112500.v4.1|Potri.001G288401.v4.1|Potri.015G025300.v4.1|Potri.012G111600.v4.1|Potri.005G128100.v4.1|Pot…
KEGG PATHWAY	map00999	Biosynthesis of various plant secondary metabolites	12	12/ 446	122/ 14216	0.0983607	0.000449364	0.00799868	Metabolism	Biosynthesis of other secondary metabolites	Potri.001G222800.v4.1|Potri.009G098966.v4.1|Potri.001G303700.v4.1|Potri.001G223500.v4.1|Potri.001G302400.v4.1|Potri.001G133300.v4.1|Potri.007G002500.v4.1|Potri.007G002100.v4.1|Potri.001G223716.v4.1|Potri.005G043400.v4.1|Potri.008G013500.v4.1|Potri.001G223800.v4.1
KEGG PATHWAY	map00943	Isoflavonoid biosynthesis	4	4/ 446	14/ 14216	0.285714	0.000744865	0.0110488	Metabolism	Biosynthesis of other secondary metabolites	Potri.005G143800.v4.1|Potri.003G007000.v4.1|Potri.007G115500.v4.1|Potri.005G144000.v4.1
KEGG PATHWAY	map00130	Ubiquinone and other terpenoid-quinone biosynthesis	8	8/ 446	68/ 14216	0.117647	0.00125219	0.0159207	Metabolism	Metabolism of cofactors and vitamins	Potri.010G057000.v4.1|Potri.013G157900.v4.1|Potri.003G188500.v4.1|Potri.011G033100.v4.1|Potri.006G169700.v4.1|Potri.001G311400.v4.1|Potri.017G014200.v4.1|Potri.018G094200.v4.1
KEGG PATHWAY	map04016	MAPK signaling pathway - plant	16	16/ 446	219/ 14216	0.0730594	0.00151454	0.0168493	Environmental Information Processing	Signal transduction	Potri.003G125600.v4.1|Potri.017G084800.v4.1|Potri.009G141700.v4.1|Potri.003G204801.v4.1|Potri.012G111600.v4.1|Potri.009G142150.v4.1|Potri.010G072300.v4.1|Potri.T011000.v4.1|Potri.006G104100.v4.1|Potri.T011001.v4.1|Potri.001G288600.v4.1|Potri.001G288401.v4.1|Potri.001G288301.v4.1|Potri.005G026200.v4.1|Potri.009G142000.v4.1|Potri.005G215700.v4.1
KEGG PATHWAY	map00360	Phenylalanine metabolism	7	7/ 446	61/ 14216	0.114754	0.00288589	0.0285382	Metabolism	Amino acid metabolism	Potri.010G224200.v4.1|Potri.010G224100.v4.1|Potri.014G143300.v4.1|Potri.007G088426.v4.1|Potri.016G126700.v4.1|Potri.017G014200.v4.1|Potri.008G038200.v4.1
KEGG PATHWAY	map00350	Tyrosine metabolism	8	8/ 446	84/ 14216	0.0952381	0.00478556	0.0425915	Metabolism	Amino acid metabolism	Potri.014G193800.v4.1|Potri.002G013400.v4.1|Potri.001G388801.v4.1|Potri.014G143300.v4.1|Potri.007G088426.v4.1|Potri.016G126700.v4.1|Potri.017G014200.v4.1|Potri.011G047300.v4.1
KEGG PATHWAY	map02010	ABC transporters	10	10/ 446	123/ 14216	0.0813008	0.00533924	0.0431993	Environmental Information Processing	Membrane transport	Potri.010G213400.v4.1|Potri.003G178900.v4.1|Potri.010G003000.v4.1|Potri.005G073100.v4.1|Potri.010G131900.v4.1|Potri.011G112100.v4.1|Potri.002G187400.v4.1|Potri.002G228101.v4.1|Potri.014G080200.v4.1|Potri.009G147100.v4.1
KEGG PATHWAY	map04075	Plant hormone signal transduction	22	22/ 446	401/ 14216	0.0548628	0.00807689	0.0599036	Environmental Information Processing	Signal transduction	Potri.016G049200.v4.1|Potri.006G104100.v4.1|Potri.006G139400.v4.1|Potri.001G288600.v4.1|Potri.001G062500.v4.1|Potri.017G018600.v4.1|Potri.011G059300.v4.1|Potri.013G151100.v4.1|Potri.T124806.v4.1|Potri.001G288301.v4.1|Potri.T011001.v4.1|Potri.001G288401.v4.1|Potri.001G027000.v4.1|Potri.010G072300.v4.1|Potri.T011000.v4.1|Potri.001G166200.v4.1|Potri.014G136800.v4.1|Potri.003G068900.v4.1|Potri.018G04…
KEGG PATHWAY	map00500	Starch and sucrose metabolism	14	14/ 446	225/ 14216	0.0622222	0.0116499	0.0740603	Metabolism	Carbohydrate metabolism	Potri.002G126300.v4.1|Potri.001G222800.v4.1|Potri.003G144000.v4.1|Potri.013G095500.v4.1|Potri.016G028900.v4.1|Potri.001G223500.v4.1|Potri.008G079500.v4.1|Potri.006G068300.v4.1|Potri.018G063500.v4.1|Potri.001G223716.v4.1|Potri.011G103900.v4.1|Potri.008G013500.v4.1|Potri.001G223800.v4.1|Potri.007G071200.v4.1
KEGG PATHWAY	map00040	Pentose and glucuronate interconversions	11	11/ 446	158/ 14216	0.0696203	0.0111277	0.0761822	Metabolism	Carbohydrate metabolism	Potri.003G175900.v4.1|Potri.012G091500.v4.1|Potri.014G067100.v4.1|Potri.016G102032.v4.1|Potri.001G339500.v4.1|Potri.007G015700.v4.1|Potri.002G202600.v4.1|Potri.011G025400.v4.1|Potri.017G006200.v4.1|Potri.011G008000.v4.1|Potri.016G102100.v4.1
KEGG PATHWAY	map00520	Amino sugar and nucleotide sugar metabolism	12	12/ 446	190/ 14216	0.0631579	0.0168245	0.0880815	Metabolism	Carbohydrate metabolism	Potri.006G022000.v4.1|Potri.012G033899.v4.1|Potri.009G141700.v4.1|Potri.019G093700.v4.1|Potri.004G117800.v4.1|Potri.009G142150.v4.1|Potri.019G093800.v4.1|Potri.015G024200.v4.1|Potri.019G094000.v4.1|Potri.009G142000.v4.1|Potri.019G093900.v4.1|Potri.014G092932.v4.1
KEGG PATHWAY	map04141	Protein processing in endoplasmic reticulum	18	18/ 446	327/ 14216	0.0550459	0.0152003	0.0901886	Genetic Information Processing	Folding, sorting and degradation	Potri.004G042700.v4.1|Potri.004G233100.v4.1|Potri.010G195700.v4.1|Potri.008G062300.v4.1|Potri.004G073600.v4.1|Potri.016G003400.v4.1|Potri.010G205800.v4.1|Potri.001G286700.v4.1|Potri.017G146600.v4.1|Potri.019G055200.v4.1|Potri.003G109200.v4.1|Potri.008G062350.v4.1|Potri.008G054000.v4.1|Potri.004G233200.v4.1|Potri.013G060332.v4.1|Potri.010G206600.v4.1|Potri.013G089200.v4.1|Potri.006G093500.v4.1
KEGG PATHWAY	map00950	Isoquinoline alkaloid biosynthesis	5	5/ 446	48/ 14216	0.104167	0.016808	0.0934947	Metabolism	Biosynthesis of other secondary metabolites	Potri.017G014200.v4.1|Potri.014G143300.v4.1|Potri.007G088426.v4.1|Potri.001G388801.v4.1|Potri.011G047300.v4.1
KEGG PATHWAY	map00561	Glycerolipid metabolism	7	7/ 446	95/ 14216	0.0736842	0.0296994	0.146847	Metabolism	Lipid metabolism	Potri.016G102032.v4.1|Potri.010G201200.v4.1|Potri.008G058200.v4.1|Potri.015G031900.v4.1|Potri.018G152200.v4.1|Potri.008G124900.v4.1|Potri.016G102100.v4.1
KEGG PATHWAY	map00073	Cutin, suberine and wax biosynthesis	4	4/ 446	42/ 14216	0.0952381	0.04189	0.196222	Metabolism	Lipid metabolism	Potri.001G326300.v4.1|Potri.009G145000.v4.1|Potri.004G185000.v4.1|Potri.009G043700.v4.1
KEGG PATHWAY	map00061	Fatty acid biosynthesis	5	5/ 446	62/ 14216	0.0806452	0.0446753	0.198805	Metabolism	Lipid metabolism	Potri.013G059000.v4.1|Potri.001G177900.v4.1|Potri.015G099600.v4.1|Potri.006G155800.v4.1|Potri.012G101500.v4.1

## Sheet: Supplementary Table 3
Supplementary Table 3：Gene annotation information for Subcluster 4
Gene ID	GO ID	GO Term	KO ID	KO Name	Pathway ID	Pathway Definition	Swiss-Prot Hit-name	Swiss-Prot Description
MSTRG.20818	GO:0007018;GO:0005874;GO:0008017;GO:0003777;GO:000552	BP:microtubule-based movement;CC:microtubule;MF:microtubule binding;MF:microtubule motor activity;MF:ATP binding;	------	------	------	------	sp|F4K0J3|KN4C_ARATH;	Kinesin-like protein KIN-4C OS=Arabidopsis thaliana OX=3702 GN=KIN4C PE=2 SV=2;
MSTRG.24790	GO:0015074;GO:000367	BP:DNA integration;MF:nucleic acid binding;	------	------	------	------	sp|Q9UR07|TF211_SCHPO;	Transposon Tf2-11 polyprotein OS=Schizosaccharomyces pombe;
MSTRG.5319	------	------	------	------	------	------	------	------
Potri.001G108500.v4.1	GO:0009451;GO:0016020;GO:0003723;GO:000551	BP:RNA modification;CC:membrane;MF:RNA binding;MF:protein binding;	------	------	------	------	sp|Q9FJY7|PP449_ARATH;	Pentatricopeptide repeat-containing protein At5g66520 OS=Arabidopsis thaliana OX=3702 GN=PCMP-H61 PE=2 SV=1;
Potri.001G249600.v4.1	------	------	------	------	------	------	------	------
Potri.001G310600.v4.1	GO:0071423;GO:0055085;GO:0016020;GO:0009706;GO:0009528;GO:0022857;GO:001514	BP:malate transmembrane transport;BP:transmembrane transport;CC:membrane;CC:chloroplast inner membrane;CC:plastid inner membrane;MF:transmembrane transporter activity;MF:malate transmembrane transporter activity;	------	------	------	------	sp|Q9FMF7|DIT21_ARATH;	Dicarboxylate transporter 2.1, chloroplastic OS=Arabidopsis thaliana OX=3702 GN=DIT2-1 PE=1 SV=1;
Potri.001G347600.v4.1	------	------	------	------	------	------	sp|Q9FMX6|DJC76_ARATH;	Chaperone protein dnaJ C76, chloroplastic OS=Arabidopsis thaliana OX=3702 GN=DJC76 PE=2 SV=1;
Potri.002G019900.v4.1	GO:0006468;GO:0016310;GO:0016020;GO:0005515;GO:0004672;GO:000552	BP:protein phosphorylation;BP:phosphorylation;CC:membrane;MF:protein binding;MF:protein kinase activity;MF:ATP binding;	K00924	E2.7.1.-	------	------	sp|Q9SYQ8|CLV1_ARATH;	Receptor protein kinase CLAVATA1 OS=Arabidopsis thaliana OX=3702 GN=CLV1 PE=1 SV=3;
Potri.002G056300.v4.1	GO:0010207;GO:0010206;GO:0006412;GO:0009523;GO:1990904;GO:0009543;GO:0005840;GO:000373	BP:photosystem II assembly;BP:photosystem II repair;BP:translation;CC:photosystem II;CC:ribonucleoprotein complex;CC:chloroplast thylakoid lumen;CC:ribosome;MF:structural constituent of ribosome;	K08902	psb27	map00195	Photosynthesis	sp|Q9LR64|PB27A_ARATH;	Photosystem II repair protein PSB27-H1, chloroplastic OS=Arabidopsis thaliana OX=3702 GN=PSB27-1 PE=1 SV=1;
Potri.002G059600.v4.1	GO:0005975;GO:0005886;GO:0009506;GO:000455	BP:carbohydrate metabolic process;CC:plasma membrane;CC:plasmodesma;MF:hydrolase activity, hydrolyzing O-glycosyl compounds;	------	------	------	------	sp|Q84V39|ALL10_OLEEU;	Major pollen allergen Ole e 10 OS=Olea europaea OX=4146 PE=1 SV=1;
Potri.002G107800.v4.1	GO:0006782;GO:0033014;GO:0006779;GO:0050661;GO:000888	BP:protoporphyrinogen IX biosynthetic process;BP:tetrapyrrole biosynthetic process;BP:porphyrin-containing compound biosynthetic process;MF:NADP binding;MF:glutamyl-tRNA reductase activity;	K02492	hemA	map00860;map01240	Porphyrin metabolism;Biosynthesis of cofactors	sp|P93111|HEM11_CUCSA;	Glutamyl-tRNA reductase 1, chloroplastic OS=Cucumis sativus OX=3659 GN=HEMA1 PE=2 SV=1;
Potri.002G183900.v4.1	GO:0016020;GO:000417	CC:membrane;MF:aminopeptidase activity;	------	------	------	------	------	------
Potri.003G109800.v4.1	GO:0006813;GO:0071805;GO:0016020;GO:0005886;GO:001507	BP:potassium ion transport;BP:potassium ion transmembrane transport;CC:membrane;CC:plasma membrane;MF:potassium ion transmembrane transporter activity;	K03549	kup	------	------	sp|O64769|POT11_ARATH;	Potassium transporter 11 OS=Arabidopsis thaliana OX=3702 GN=POT11 PE=2 SV=1;
Potri.003G148000.v4.1	GO:0006468;GO:0005524;GO:0005515;GO:000467	BP:protein phosphorylation;MF:ATP binding;MF:protein binding;MF:protein kinase activity;	------	------	------	------	sp|C0LGH3|Y5614_ARATH;	Probable LRR receptor-like serine/threonine-protein kinase At1g56140 OS=Arabidopsis thaliana OX=3702 GN=At1g56140 PE=2 SV=2;
Potri.003G169000.v4.1	GO:0055085;GO:0016020;GO:0042626;GO:0140359;GO:0016887;GO:000552	BP:transmembrane transport;CC:membrane;MF:ATPase activity, coupled to transmembrane movement of substances;MF:ABC-type transmembrane transporter activity;MF:ATPase activity;MF:ATP binding;	------	------	------	------	sp|Q9FF46|AB28G_ARATH;	ABC transporter G family member 28 OS=Arabidopsis thaliana OX=3702 GN=ABCG28 PE=3 SV=1;
Potri.003G204801.v4.1	GO:0016020;GO:0005215;GO:0019829;GO:0016887;GO:0046872;GO:000552	CC:membrane;MF:transporter activity;MF:cation-transporting ATPase activity;MF:ATPase activity;MF:metal ion binding;MF:ATP binding;	K17686	copA, ctpA, ATP7	map04016	MAPK signaling pathway - plant	sp|Q6H7M3|HMA4_ORYSJ;	Copper-transporting ATPase HMA4 OS=Oryza sativa subsp. japonica OX=39947 GN=HMA4 PE=1 SV=1;
Potri.003G219700.v4.1	GO:001678	MF:hydrolase activity;	------	------	------	------	sp|Q9FFZ1|PPH_ARATH;	Pheophytinase, chloroplastic OS=Arabidopsis thaliana OX=3702 GN=PPH PE=1 SV=1;
Potri.004G078866.v4.1	GO:0006433;GO:0006418;GO:0005737;GO:0017101;GO:0005739;GO:0004812;GO:0000166;GO:0004827;GO:000552	BP:prolyl-tRNA aminoacylation;BP:tRNA aminoacylation for protein translation;CC:cytoplasm;CC:aminoacyl-tRNA synthetase multienzyme complex;CC:mitochondrion;MF:aminoacyl-tRNA ligase activity;MF:nucleotide binding;MF:proline-tRNA ligase activity;MF:ATP binding;	K01881	PARS, proS	map00970	Aminoacyl-tRNA biosynthesis	sp|Q9FYR6|SYPM_ARATH;	Proline--tRNA ligase, chloroplastic/mitochondrial OS=Arabidopsis thaliana OX=3702 GN=OVA6 PE=2 SV=1;
Potri.004G126000.v4.1	GO:0009718;GO:0008194;GO:004721	BP:anthocyanin-containing compound biosynthetic process;MF:UDP-glycosyltransferase activity;MF:anthocyanidin 3-O-glucosyltransferase activity;	K23154	CGT	------	------	sp|A0A224AM54|708G1_CITJP;	UDP-glycosyltransferase 708G1 OS=Citrus japonica OX=76966 GN=UGT708G1 PE=1 SV=1;
Potri.004G152000.v4.1	GO:0009451;GO:0003723;GO:000551	BP:RNA modification;MF:RNA binding;MF:protein binding;	------	------	------	------	sp|Q9LHN5|PP242_ARATH;	Putative pentatricopeptide repeat-containing protein At3g18840 OS=Arabidopsis thaliana OX=3702 GN=PCMP-E92 PE=3 SV=1;
Potri.005G042700.v4.1	------	------	------	------	------	------	sp|Q8RXN8|NRP_ARATH;	DCD domain-containing protein NRP OS=Arabidopsis thaliana OX=3702 GN=NRP PE=1 SV=1;
Potri.005G068500.v4.1	GO:0015979;GO:0009523;GO:0019898;GO:0005759;GO:0009654;GO:0034979;GO:0016740;GO:0005509;GO:0070403;GO:000827	BP:photosynthesis;CC:photosystem II;CC:extrinsic component of membrane;CC:mitochondrial matrix;CC:photosystem II oxygen evolving complex;MF:NAD-dependent protein deacetylase activity;MF:transferase activity;MF:calcium ion binding;MF:NAD+ binding;MF:zinc ion binding;	------	------	------	------	sp|Q8VY52|PPD2_ARATH;	PsbP domain-containing protein 2, chloroplastic OS=Arabidopsis thaliana OX=3702 GN=PPD2 PE=1 SV=1;
Potri.005G069200.v4.1	GO:0005975;GO:0008152;GO:0005773;GO:0016787;GO:0016798;GO:0004565;GO:000455	BP:carbohydrate metabolic process;BP:metabolic process;CC:vacuole;MF:hydrolase activity;MF:hydrolase activity, acting on glycosyl bonds;MF:beta-galactosidase activity;MF:hydrolase activity, hydrolyzing O-glycosyl compounds;	------	------	------	------	sp|Q9FFN4|BGAL6_ARATH;	Beta-galactosidase 6 OS=Arabidopsis thaliana OX=3702 GN=BGAL6 PE=2 SV=1;
Potri.005G112600.v4.1	GO:0006952;GO:001602	BP:defense response;CC:membrane;	------	------	------	------	sp|A0A1P8B554|THLP1_ARATH;	Thaumatin-like protein 1 OS=Arabidopsis thaliana OX=3702 GN=TLP1 PE=2 SV=1;
Potri.005G113400.v4.1	GO:0006879;GO:0016020;GO:0005634;GO:0003700;GO:004698	BP:cellular iron ion homeostasis;CC:membrane;CC:nucleus;MF:transcription factor activity, sequence-specific DNA binding;MF:protein dimerization activity;	------	------	------	------	sp|Q9LT23|BH121_ARATH;	Transcription factor bHLH121 OS=Arabidopsis thaliana OX=3702 GN=BHLH121 PE=1 SV=1;
Potri.005G174300.v4.1	GO:0008270;GO:000367	MF:zinc ion binding;MF:nucleic acid binding;	------	------	------	------	sp|P27484|GRP2_NICSY;	Glycine-rich protein 2 OS=Nicotiana sylvestris OX=4096 GN=GRP-2 PE=2 SV=1;
Potri.005G179200.v4.1	GO:0006979;GO:0098869;GO:0042744;GO:0034599;GO:0000302;GO:0016020;GO:0046872;GO:0020037;GO:0016688;GO:000460	BP:response to oxidative stress;BP:cellular oxidant detoxification;BP:hydrogen peroxide catabolic process;BP:cellular response to oxidative stress;BP:response to reactive oxygen species;CC:membrane;MF:metal ion binding;MF:heme binding;MF:L-ascorbate peroxidase activity;MF:peroxidase activity;	K00434	E1.11.1.11	map00480;map00053	Glutathione metabolism;Ascorbate and aldarate metabolism	sp|Q42593|APXT_ARATH;	L-ascorbate peroxidase T, chloroplastic OS=Arabidopsis thaliana OX=3702 GN=APXT PE=2 SV=2;
Potri.005G199000.v4.1	GO:0009058;GO:0005737;GO:0016020;GO:000867	BP:biosynthetic process;CC:cytoplasm;CC:membrane;MF:3-deoxy-8-phosphooctulonate synthase activity;	------	------	------	------	sp|Q8RWM7|CCB3_ARATH;	Protein COFACTOR ASSEMBLY OF COMPLEX C SUBUNIT B CCB3, chloroplastic OS=Arabidopsis thaliana OX=3702 GN=CCB3 PE=1 SV=1;
Potri.005G222300.v4.1	GO:0046872;GO:001649	MF:metal ion binding;MF:oxidoreductase activity;	------	------	------	------	sp|Q9LTH7|ACH12_ARATH;	1-aminocyclopropane-1-carboxylate oxidase homolog 12 OS=Arabidopsis thaliana OX=3702 GN=At5g59540 PE=2 SV=1;
Potri.006G016800.v4.1	GO:0009506;GO:000588	CC:plasmodesma;CC:plasma membrane;	------	------	------	------	sp|Q94CD8|E134_ARATH;	Glucan endo-1,3-beta-glucosidase 4 OS=Arabidopsis thaliana OX=3702 GN=At3g13560 PE=2 SV=1;
Potri.006G033400.v4.1	GO:0004497;GO:0003755;GO:0020037;GO:0016705;GO:0005515;GO:0005506;GO:001685	MF:monooxygenase activity;MF:peptidyl-prolyl cis-trans isomerase activity;MF:heme binding;MF:oxidoreductase activity, acting on paired donors, with incorporation or reduction of molecular oxygen;MF:protein binding;MF:iron ion binding;MF:isomerase activity;	------	------	------	------	sp|Q43207|FKB70_WHEAT;	70 kDa peptidyl-prolyl isomerase OS=Triticum aestivum OX=4565 GN=FKBP70 PE=1 SV=1;
Potri.006G076100.v4.1	GO:0009451;GO:0003723;GO:000551	BP:RNA modification;MF:RNA binding;MF:protein binding;	------	------	------	------	sp|Q9SMZ2|PP347_ARATH;	Pentatricopeptide repeat-containing protein At4g33170 OS=Arabidopsis thaliana OX=3702 GN=PCMP-H53 PE=3 SV=1;
Potri.006G082700.v4.1	GO:0016020;GO:002285	CC:membrane;MF:transmembrane transporter activity;	------	------	------	------	sp|Q9ZUS1|WTR13_ARATH;	WAT1-related protein At2g37460 OS=Arabidopsis thaliana OX=3702 GN=At2g37460 PE=2 SV=1;
Potri.006G099800.v4.1	GO:0055085;GO:0015867;GO:0016020;GO:0042651;GO:000534	BP:transmembrane transport;BP:ATP transport;CC:membrane;CC:thylakoid membrane;MF:ATP transmembrane transporter activity;	K14684	SLC25A23S	------	------	sp|Q9M024|TAAC_ARATH;	Thylakoid ADP,ATP carrier protein, chloroplastic OS=Arabidopsis thaliana OX=3702 GN=TAAC PE=1 SV=1;
Potri.006G104100.v4.1	GO:0009738;GO:0080163;GO:0005737;GO:0016020;GO:0005634;GO:0005886;GO:0038023;GO:0004864;GO:001042	BP:abscisic acid-activated signaling pathway;BP:regulation of protein serine/threonine phosphatase activity;CC:cytoplasm;CC:membrane;CC:nucleus;CC:plasma membrane;MF:signaling receptor activity;MF:protein phosphatase inhibitor activity;MF:abscisic acid binding;	K14496	PYL	map04016;map04075	MAPK signaling pathway - plant;Plant hormone signal transduction	sp|O80920|PYL4_ARATH;	Abscisic acid receptor PYL4 OS=Arabidopsis thaliana OX=3702 GN=PYL4 PE=1 SV=1;
Potri.006G248000.v4.1	GO:0016020;GO:0016706;GO:0046872;GO:0051213;GO:001649	CC:membrane;MF:oxidoreductase activity, acting on paired donors, with incorporation or reduction of molecular oxygen, 2-oxoglutarate as one donor, and incorporation of one atom each of oxygen into both donors;MF:metal ion binding;MF:dioxygenase activity;MF:oxidoreductase activity;	------	------	------	------	sp|Q945B6|AOP1L_ARATH;	Probable 2-oxoglutarate-dependent dioxygenase AOP1.2 OS=Arabidopsis thaliana OX=3702 GN=AOP1.2 PE=2 SV=1;
Potri.007G015700.v4.1	GO:0042545;GO:0045490;GO:0016787;GO:0052689;GO:0030599;GO:004533	BP:cell wall modification;BP:pectin catabolic process;MF:hydrolase activity;MF:carboxylic ester hydrolase activity;MF:pectinesterase activity;MF:aspartyl esterase activity;	K01051	E3.1.1.11	map00040	Pentose and glucuronate interconversions	sp|Q8VYZ3|PME53_ARATH;	Probable pectinesterase 53 OS=Arabidopsis thaliana OX=3702 GN=PME53 PE=2 SV=1;
Potri.008G013500.v4.1	GO:0005975;GO:0016020;GO:0005576;GO:000455	BP:carbohydrate metabolic process;CC:membrane;CC:extracellular region;MF:hydrolase activity, hydrolyzing O-glycosyl compounds;	K05349	bglX	map00460;map00500;map00999	Cyanoamino acid metabolism;Starch and sucrose metabolism;Biosynthesis of various plant secondary metabolites	sp|A7LXU3|BGH3B_BACO1;	Beta-glucosidase BoGH3B OS=Bacteroides ovatus;
Potri.008G045100.v4.1	GO:0055085;GO:0016020;GO:002285	BP:transmembrane transport;CC:membrane;MF:transmembrane transporter activity;	K26552	NPF2, GTR, NRT1	------	------	sp|Q9M1E2|PTR37_ARATH;	Protein NRT1/ PTR FAMILY 2.7 OS=Arabidopsis thaliana OX=3702 GN=NPF2.7 PE=1 SV=1;
Potri.008G052200.v4.1	GO:0009451;GO:0003723;GO:000551	BP:RNA modification;MF:RNA binding;MF:protein binding;	------	------	------	------	sp|O80647|PP195_ARATH;	Pentatricopeptide repeat-containing protein At2g39620 OS=Arabidopsis thaliana OX=3702 GN=PCMP-E33 PE=3 SV=1;
Potri.008G060600.v4.1	GO:0009396;GO:0006730;GO:0009058;GO:0004326;GO:0016881;GO:0046872;GO:000552	BP:folic acid-containing compound biosynthetic process;BP:one-carbon metabolic process;BP:biosynthetic process;MF:tetrahydrofolylpolyglutamate synthase activity;MF:acid-amino acid ligase activity;MF:metal ion binding;MF:ATP binding;	K01930	FPGS	map00790;map01240	Folate biosynthesis;Biosynthesis of cofactors	sp|F4K2A1|FPGS1_ARATH;	Folylpolyglutamate synthase OS=Arabidopsis thaliana OX=3702 GN=FPGS1 PE=1 SV=1;
Potri.008G069600.v4.1	GO:0006629;GO:0016020;GO:0016717;GO:001649	BP:lipid metabolic process;CC:membrane;MF:oxidoreductase activity, acting on paired donors, with oxidation of a pair of donors resulting in the reduction of molecular oxygen to two molecules of water;MF:oxidoreductase activity;	K10257	FAD3, FAD7, FAD8, desB	------	------	sp|P48619|FAD3C_RICCO;	Omega-3 fatty acid desaturase, chloroplastic OS=Ricinus communis OX=3988 GN=FAD7A-1 PE=2 SV=1;
Potri.009G043200.v4.1	GO:0009228;GO:0051536;GO:0016830;GO:0046872;GO:0016829;GO:005153	BP:thiamine biosynthetic process;MF:iron-sulfur cluster binding;MF:carbon-carbon lyase activity;MF:metal ion binding;MF:lyase activity;MF:4 iron, 4 sulfur cluster binding;	K03147	thiC	map00730;map01240	Thiamine metabolism;Biosynthesis of cofactors	sp|O82392|THIC_ARATH;	Phosphomethylpyrimidine synthase, chloroplastic OS=Arabidopsis thaliana OX=3702 GN=THIC PE=1 SV=1;
Potri.009G100200.v4.1	GO:0016567;GO:0016740;GO:0061630;GO:000484	BP:protein ubiquitination;MF:transferase activity;MF:ubiquitin protein ligase activity;MF:ubiquitin-protein transferase activity;	------	------	------	------	sp|Q9FXA4|PUB26_ARATH;	U-box domain-containing protein 26 OS=Arabidopsis thaliana OX=3702 GN=PUB26 PE=2 SV=1;
Potri.010G003000.v4.1	GO:0055085;GO:0016020;GO:0005886;GO:0042626;GO:0140359;GO:0000166;GO:0016887;GO:000552	BP:transmembrane transport;CC:membrane;CC:plasma membrane;MF:ATPase activity, coupled to transmembrane movement of substances;MF:ABC-type transmembrane transporter activity;MF:nucleotide binding;MF:ATPase activity;MF:ATP binding;	K05658	ABCB1, CD243	map02010	ABC transporters	sp|Q9FWX7|AB11B_ARATH;	ABC transporter B family member 11 OS=Arabidopsis thaliana OX=3702 GN=ABCB11 PE=2 SV=1;
Potri.010G026500.v4.1	GO:0055085;GO:0008643;GO:0016020;GO:0051119;GO:002285	BP:transmembrane transport;BP:carbohydrate transport;CC:membrane;MF:sugar transmembrane transporter activity;MF:transmembrane transporter activity;	K03444	ERD6, ESL1	------	------	sp|Q8LBI9|EDL16_ARATH;	Sugar transporter ERD6-like 16 OS=Arabidopsis thaliana OX=3702 GN=At5g18840 PE=2 SV=2;
Potri.010G125100.v4.1	GO:0005634;GO:0008270;GO:000551	CC:nucleus;MF:zinc ion binding;MF:protein binding;	------	------	------	------	sp|Q8LG76|COL6_ARATH;	Zinc finger protein CONSTANS-LIKE 6 OS=Arabidopsis thaliana OX=3702 GN=COL6 PE=2 SV=2;
Potri.010G184500.v4.1	GO:0006879;GO:0006880;GO:0006826;GO:0005737;GO:0009507;GO:0046872;GO:0004322;GO:0008198;GO:0008199;GO:001649	BP:cellular iron ion homeostasis;BP:intracellular sequestering of iron ion;BP:iron ion transport;CC:cytoplasm;CC:chloroplast;MF:metal ion binding;MF:ferroxidase activity;MF:ferrous iron binding;MF:ferric iron binding;MF:oxidoreductase activity;	K00522	FTH1	------	------	sp|Q948P6|FRI3_SOYBN;	Ferritin-3, chloroplastic OS=Glycine max OX=3847 PE=2 SV=1;
Potri.011G009900.v4.1	GO:0016020;GO:000522	CC:membrane;MF:calcium activated cation channel activity;	K21989	TMEM63, CSC1	------	------	sp|Q5XEZ5|CSC1_ARATH;	Calcium permeable stress-gated cation channel 1 OS=Arabidopsis thaliana OX=3702 GN=CSC1 PE=1 SV=1;
Potri.011G103900.v4.1	GO:0005992;GO:0005991;GO:0070413;GO:0004805;GO:0003825;GO:0003824;GO:0016740;GO:0016757;GO:001675	BP:trehalose biosynthetic process;BP:trehalose metabolic process;BP:trehalose metabolism in response to stress;MF:trehalose-phosphatase activity;MF:alpha,alpha-trehalose-phosphate synthas;MF:catalytic activity;MF:transferase activity;MF:transferase activity, transferring glycosyl groups;MF:transferase activity, transferring hexosyl groups;	K16055	TPS	map00500	Starch and sucrose metabolism	sp|Q9SYM4|TPS1_ARATH;	Alpha,alpha-trehalose-phosphate synthase [UDP-forming] 1 OS=Arabidopsis thaliana OX=3702 GN=TPS1 PE=1 SV=1;
Potri.011G124240.v4.1	GO:0006952;GO:0098542;GO:0046872;GO:0043531;GO:000367	BP:defense response;BP:defense response to other organism;MF:metal ion binding;MF:ADP binding;MF:DNA binding;	K13459	RPS2	map04626	Plant-pathogen interaction	sp|Q8RXS5|DRL40_ARATH;	Probable disease resistance protein At5g63020 OS=Arabidopsis thaliana OX=3702 GN=At5g63020 PE=2 SV=2;
Potri.011G165200.v4.1	GO:0007017;GO:0007018;GO:0015630;GO:0005874;GO:0008017;GO:0000166;GO:0003777;GO:0005515;GO:0003774;GO:000552	BP:microtubule-based process;BP:microtubule-based movement;CC:microtubule cytoskeleton;CC:microtubule;MF:microtubule binding;MF:nucleotide binding;MF:microtubule motor activity;MF:protein binding;MF:motor activity;MF:ATP binding;	K10406	KIFC2_3	map04814	Motor proteins	sp|Q8W1Y3|KN14F_ARATH;	Kinesin-like protein KIN-14F OS=Arabidopsis thaliana OX=3702 GN=KIN14F PE=1 SV=2;
Potri.012G002500.v4.1	GO:0016310;GO:0006596;GO:0032787;GO:0006096;GO:0005737;GO:0043231;GO:0030955;GO:0016301;GO:0046872;GO:0000287;GO:0000166;GO:0003824;GO:0008757;GO:0004743;GO:000552	BP:phosphorylation;BP:polyamine biosynthetic process;BP:monocarboxylic acid metabolic process;BP:glycolytic process;CC:cytoplasm;CC:intracellular membrane-bounded organelle;MF:potassium ion binding;MF:kinase activity;MF:metal ion binding;MF:magnesium ion binding;MF:nucleotide binding;MF:catalytic activity;MF:S-adenosylmethionine-dependent methyltransferase activity;MF:pyruvate kinase activity;MF:…	K00873	PK, pyk	map00010;map00620	Glycolysis / Gluconeogenesis;Pyruvate metabolism	sp|Q9M3B6|PKP4_ARATH;	Plastidial pyruvate kinase 4, chloroplastic OS=Arabidopsis thaliana OX=3702 GN=PKP4 PE=2 SV=1;
Potri.012G041200.v4.1	GO:0009451;GO:0003723;GO:0005515;GO:000827	BP:RNA modification;MF:RNA binding;MF:protein binding;MF:zinc ion binding;	------	------	------	------	sp|Q9LFL5|PP390_ARATH;	Pentatricopeptide repeat-containing protein At5g16860 OS=Arabidopsis thaliana OX=3702 GN=PCMP-H92 PE=2 SV=1;
Potri.012G112301.v4.1	GO:0006729;GO:0006801;GO:0006508;GO:0009536;GO:0008124;GO:0004197;GO:0004784;GO:004687	BP:tetrahydrobiopterin biosynthetic process;BP:superoxide metabolic process;BP:proteolysis;CC:plastid;MF:4-alpha-hydroxytetrahydrobiopterin dehydratase activity;MF:cysteine-type endopeptidase activity;MF:superoxide dismutase activity;MF:metal ion binding;	K04564;K01724	SOD2;PCBD, phhB	map04146;map00790	Peroxisome;Folate biosynthesis	sp|Q9LU63|ATP1_ARATH;	Probable pterin-4-alpha-carbinolamine dehydratase, chloroplastic OS=Arabidopsis thaliana OX=3702 GN=ATP1 PE=1 SV=1;
Potri.012G130600.v4.1	GO:0010506;GO:0005737;GO:0043231;GO:0005741;GO:0051536;GO:0051537;GO:004687	BP:regulation of autophagy;CC:cytoplasm;CC:intracellular membrane-bounded organelle;CC:mitochondrial outer membrane;MF:iron-sulfur cluster binding;MF:2 iron, 2 sulfur cluster binding;MF:metal ion binding;	K23882	CISD2	------	------	sp|Q9FLI7|NEET_ARATH;	CDGSH iron-sulfur domain-containing protein NEET OS=Arabidopsis thaliana OX=3702 GN=NEET PE=1 SV=1;
Potri.012G133900.v4.1	------	------	------	------	------	------	sp|Q58DF3|TRABD_BOVIN;	TraB domain-containing protein OS=Bos taurus OX=9913 GN=TRABD PE=2 SV=1;
Potri.013G006700.v4.1	GO:0005975;GO:0009451;GO:0033926;GO:0004564;GO:0005515;GO:000372	BP:carbohydrate metabolic process;BP:RNA modification;MF:glycopeptide alpha-N-acetylgalactosaminidase activity;MF:beta-fructofuranosidase activity;MF:protein binding;MF:RNA binding;	------	------	------	------	sp|Q9FXA9|PPR83_ARATH;	Putative pentatricopeptide repeat-containing protein At1g56570 OS=Arabidopsis thaliana OX=3702 GN=PCMP-E64 PE=3 SV=1;
Potri.013G054400.v4.1	GO:0009451;GO:0003723;GO:000551	BP:RNA modification;MF:RNA binding;MF:protein binding;	------	------	------	------	sp|Q680Z7|PPR24_ARATH;	Pentatricopeptide repeat-containing protein At1g09220, mitochondrial OS=Arabidopsis thaliana OX=3702 GN=PCMP-E25 PE=2 SV=1;
Potri.013G060332.v4.1	GO:001602	CC:membrane;	K08288	PRKCSH	map04141	Protein processing in endoplasmic reticulum	sp|A2WNF5|GLU2B_ORYSI;	Glucosidase 2 subunit beta OS=Oryza sativa subsp. indica OX=39946 GN=OsI_01383 PE=3 SV=1;
Potri.013G073900.v4.1	GO:0016020;GO:0005681;GO:0016887;GO:000438	CC:membrane;CC:spliceosomal complex;MF:ATPase activity;MF:helicase activity;	------	------	------	------	sp|P38935|SMBP2_HUMAN;	DNA-binding protein SMUBP-2 OS=Homo sapiens OX=9606 GN=IGHMBP2 PE=1 SV=3;
Potri.013G095500.v4.1	GO:0005986;GO:0005985;GO:0046524;GO:0016157;GO:001675	BP:sucrose biosynthetic process;BP:sucrose metabolic process;MF:sucrose-phosphate synthase activity;MF:sucrose synthase activity;MF:transferase activity, transferring glycosyl groups;	K00696	E2.4.1.14	map00500	Starch and sucrose metabolism	sp|F4JLK2|SPSA4_ARATH;	Sucrose-phosphate synthase 4 OS=Arabidopsis thaliana OX=3702 GN=SPS4 PE=1 SV=1;
Potri.013G151100.v4.1	GO:0005737;GO:0016881;GO:001027	CC:cytoplasm;MF:acid-amino acid ligase activity;MF:indole-3-acetic acid amido synthetase activity;	K14487	GH3	map04075	Plant hormone signal transduction	sp|Q9LSQ4|GH36_ARATH;	Indole-3-acetic acid-amido synthetase GH3.6 OS=Arabidopsis thaliana OX=3702 GN=GH3.6 PE=1 SV=1;
Potri.014G149700.v4.1	GO:0042545;GO:0071555;GO:0045490;GO:0016020;GO:0005576;GO:0016787;GO:0046910;GO:0030599;GO:0045330;GO:000485	BP:cell wall modification;BP:cell wall organization;BP:pectin catabolic process;CC:membrane;CC:extracellular region;MF:hydrolase activity;MF:pectinesterase inhibitor activity;MF:pectinesterase activity;MF:aspartyl esterase activity;MF:enzyme inhibitor activity;	------	------	------	------	sp|Q9LYT5|PME35_ARATH;	Probable pectinesterase/pectinesterase inhibitor 35 OS=Arabidopsis thaliana OX=3702 GN=PME35 PE=2 SV=1;
Potri.015G052200.v4.1	GO:0071277;GO:0090333;GO:0009704;GO:0009579;GO:0016020;GO:000950	BP:cellular response to calcium ion;BP:regulation of stomatal closure;BP:de-etiolation;CC:thylakoid;CC:membrane;CC:chloroplast;	------	------	------	------	sp|Q9FN48|CAS_ARATH;	Calcium sensing receptor, chloroplastic OS=Arabidopsis thaliana OX=3702 GN=CAS PE=1 SV=1;
Potri.015G079000.v4.1	GO:001602	CC:membrane;	------	------	------	------	------	------
Potri.015G093100.v4.1	GO:0006468;GO:0046777;GO:0016020;GO:0005886;GO:0004672;GO:0004674;GO:0004714;GO:0005515;GO:000552	BP:protein phosphorylation;BP:protein autophosphorylation;CC:membrane;CC:plasma membrane;MF:protein kinase activity;MF:protein serine/threonine kinase activity;MF:transmembrane receptor protein tyrosine kinase activity;MF:protein binding;MF:ATP binding;	------	------	------	------	sp|Q8LFN2|Y3037_ARATH;	Probable inactive leucine-rich repeat receptor-like protein kinase At3g03770 OS=Arabidopsis thaliana OX=3702 GN=At3g03770 PE=1 SV=1;
Potri.015G108100.v4.1	GO:0016020;GO:000550	CC:membrane;MF:iron ion binding;	------	------	------	------	sp|P04170|RUBR1_DESDA;	Rubredoxin-1 OS=Desulfovibrio desulfuricans;
Potri.015G132500.v4.1	GO:0010506;GO:0005737;GO:0043231;GO:0005741;GO:0051537;GO:004687	BP:regulation of autophagy;CC:cytoplasm;CC:intracellular membrane-bounded organelle;CC:mitochondrial outer membrane;MF:2 iron, 2 sulfur cluster binding;MF:metal ion binding;	K23882	CISD2	------	------	sp|Q9FLI7|NEET_ARATH;	CDGSH iron-sulfur domain-containing protein NEET OS=Arabidopsis thaliana OX=3702 GN=NEET PE=1 SV=1;
Potri.016G083900.v4.1	GO:000367	MF:DNA binding;	------	------	------	------	sp|Q8RWU3|RVE8_ARATH;	Protein REVEILLE 8 OS=Arabidopsis thaliana OX=3702 GN=RVE8 PE=2 SV=1;
Potri.016G098900.v4.1	GO:0022904;GO:001602	BP:respiratory electron transport chain;CC:membrane;	------	------	------	------	------	------
Potri.016G125200.v4.1	GO:0055085;GO:001602	BP:transmembrane transport;CC:membrane;	K15113	SLC25A28_37, MFRN	------	------	sp|Q55DY8|MFRN_DICDI;	Mitoferrin OS=Dictyostelium discoideum OX=44689 GN=mcfF PE=3 SV=1;
Potri.017G011200.v4.1	GO:0022900;GO:0016020;GO:0098552;GO:0005886;GO:000905	BP:electron transport chain;CC:membrane;CC:side of membrane;CC:plasma membrane;MF:electron carrier activity;	------	------	------	------	sp|Q84JV2|ENL04_ARATH;	Early nodulin-like protein 4 OS=Arabidopsis thaliana OX=3702 GN=ENODL4 PE=2 SV=1;
Potri.017G036400.v4.1	GO:000551	MF:protein binding;	------	------	------	------	sp|Q5G1S8|PP241_ARATH;	Pentatricopeptide repeat-containing protein At3g18110, chloroplastic OS=Arabidopsis thaliana OX=3702 GN=EMB1270 PE=2 SV=2;
Potri.017G087600.v4.1	GO:0009451;GO:0003723;GO:0005515;GO:000827	BP:RNA modification;MF:RNA binding;MF:protein binding;MF:zinc ion binding;	------	------	------	------	sp|Q9LXE8|PP386_ARATH;	Pentatricopeptide repeat-containing protein At5g15340, mitochondrial OS=Arabidopsis thaliana OX=3702 GN=PCMP-H91 PE=2 SV=1;
Potri.018G078450.v4.1	GO:0016020;GO:000551	CC:membrane;MF:protein binding;	------	------	------	------	sp|Q8LPS2|ACD6_ARATH;	Protein ACCELERATED CELL DEATH 6 OS=Arabidopsis thaliana OX=3702 GN=ACD6 PE=1 SV=1;
Potri.018G105700.v4.1	GO:0009742;GO:0006508;GO:0016020;GO:0005615;GO:0005576;GO:0016787;GO:0004180;GO:0004185;GO:000823	BP:brassinosteroid mediated signaling pathway;BP:proteolysis;CC:membrane;CC:extracellular space;CC:extracellular region;MF:hydrolase activity;MF:carboxypeptidase activity;MF:serine-type carboxypeptidase activity;MF:peptidase activity;	K16297	SCPL-II	------	------	sp|Q9M099|SCP24_ARATH;	Serine carboxypeptidase 24 OS=Arabidopsis thaliana OX=3702 GN=SCPL24 PE=1 SV=1;
Potri.019G013140.v4.1	GO:0006952;GO:0098542;GO:0005515;GO:0043531;GO:0003677;GO:004687	BP:defense response;BP:defense response to other organism;MF:protein binding;MF:ADP binding;MF:DNA binding;MF:metal ion binding;	K13459	RPS2	map04626	Plant-pathogen interaction	sp|Q9T048|DRL27_ARATH;	Disease resistance protein At4g27190 OS=Arabidopsis thaliana OX=3702 GN=At4g27190 PE=2 SV=1;
Potri.019G034000.v4.1	GO:0005975;GO:0003824;GO:003024	BP:carbohydrate metabolic process;MF:catalytic activity;MF:carbohydrate binding;	------	------	------	------	sp|Q9C503|NDF5_ARATH;	Protein NDH-DEPENDENT CYCLIC ELECTRON FLOW 5 OS=Arabidopsis thaliana OX=3702 GN=NDF5 PE=2 SV=1;
Potri.T125906.v4.1	GO:0006221;GO:0006207;GO:0044205;GO:0004588;GO:0016757;GO:000459	BP:pyrimidine nucleotide biosynthetic process;BP:'de novo' pyrimidine nucleobase biosynthetic process;BP:'de novo' UMP biosynthetic process;MF:orotate phosphoribosyltransferase activity;MF:transferase activity, transferring glycosyl groups;MF:orotidine-5'-phosphate decarboxylase activity;	K13421	UMPS	map00240;map01240	Pyrimidine metabolism;Biosynthesis of cofactors	sp|Q42586|UMPS_ARATH;	Uridine 5'-monophosphate synthase OS=Arabidopsis thaliana OX=3702 GN=PYRE-F PE=2 SV=2;

## Sheet: Supplementary Table 4
Supplementary Table 5：Gene annotation information for Subcluster 5
Gene ID	GO ID	GO Term	KO ID	KO Name	Pathway ID	Pathway Definition	Swiss-Prot Hit-name	Swiss-Prot Description
MSTRG.27576	GO:0005506;GO:0051537;GO:0071949;GO:001649	MF:iron ion binding;MF:2 iron, 2 sulfur cluster binding;MF:FAD binding;MF:oxidoreductase activity;	K09842	AAO3	map00906	Carotenoid biosynthesis	sp|Q7G193|ALDO1_ARATH;	Indole-3-acetaldehyde oxidase OS=Arabidopsis thaliana OX=3702 GN=AAO1 PE=1 SV=2;
MSTRG.2947	GO:0016310;GO:0003676;GO:0005524;GO:000467	BP:phosphorylation;MF:nucleic acid binding;MF:ATP binding;MF:protein kinase activity;	------	------	------	------	sp|P04323|POL3_DROME;	Retrovirus-related Pol polyprotein from transposon 17.6 OS=Drosophila melanogaster OX=7227 GN=pol PE=4 SV=1;
Potri.001G144400.v4.1	GO:0006355;GO:000367	BP:regulation of transcription, DNA-templated;MF:DNA binding;	------	------	------	------	sp|O49697|NAC71_ARATH;	NAC domain-containing protein 71 OS=Arabidopsis thaliana OX=3702 GN=NAC071 PE=2 SV=1;
Potri.001G182700.v4.1	GO:001602	CC:membrane;	------	------	------	------	sp|Q8L7A0|TAUE3_ARATH;	Sulfite exporter TauE/SafE family protein 3 OS=Arabidopsis thaliana OX=3702 GN=At2g25737 PE=2 SV=1;
Potri.001G213200.v4.1	GO:0006508;GO:007000	BP:proteolysis;MF:serine-type exopeptidase activity;	K01285	PRCP	------	------	sp|Q7TMR0|PCP_MOUSE;	Lysosomal Pro-X carboxypeptidase OS=Mus musculus OX=10090 GN=Prcp PE=1 SV=2;
Potri.001G307300.v4.1	GO:0006952;GO:0007165;GO:004353	BP:defense response;BP:signal transduction;MF:ADP binding;	------	------	------	------	sp|Q40392|TMVRN_NICGU;	TMV resistance protein N OS=Nicotiana glutinosa OX=35889 GN=N PE=1 SV=1;
Potri.001G391100.v4.1	GO:001649	MF:oxidoreductase activity;	K00224	CEQORH	map00592	alpha-Linolenic acid metabolism	sp|Q9SV68|QORH_ARATH;	Chloroplast envelope quinone oxidoreductase homolog OS=Arabidopsis thaliana OX=3702 GN=CEQORH PE=1 SV=1;
Potri.001G412377.v4.1	GO:0006468;GO:0016020;GO:0004674;GO:0005524;GO:000467	BP:protein phosphorylation;CC:membrane;MF:protein serine/threonine kinase activity;MF:ATP binding;MF:protein kinase activity;	------	------	------	------	sp|O81832|Y4729_ARATH;	G-type lectin S-receptor-like serine/threonine-protein kinase At4g27290 OS=Arabidopsis thaliana OX=3702 GN=At4g27290 PE=3 SV=4;
Potri.002G026500.v4.1	GO:0004497;GO:0016705;GO:0005506;GO:002003	MF:monooxygenase activity;MF:oxidoreductase activity, acting on paired donors, with incorporation or reduction of molecular oxygen;MF:iron ion binding;MF:heme binding;	------	------	------	------	sp|O65782|C83B1_ARATH;	Cytochrome P450 83B1 OS=Arabidopsis thaliana OX=3702 GN=CYP83B1 PE=1 SV=1;
Potri.002G109400.v4.1	------	------	------	------	------	------	------	------
Potri.003G122800.v4.1	GO:000551	MF:protein binding;	------	------	------	------	sp|Q2NNE0|IQD22_ARATH;	Protein IQ-DOMAIN 22 OS=Arabidopsis thaliana OX=3702 GN=IQD22 PE=1 SV=1;
Potri.004G054500.v4.1	GO:001602	CC:membrane;	------	------	------	------	sp|A8NS27|N3009_COPC7;	Adenylate-forming reductase 03009 OS=Coprinopsis cinerea;
Potri.004G077500.v4.1	GO:000438	MF:helicase activity;	------	------	------	------	sp|O94387|YGSA_SCHPO;	Uncharacterized ATP-dependent helicase C29A10.10c OS=Schizosaccharomyces pombe;
Potri.004G199900.v4.1	GO:0016616;GO:001649	MF:oxidoreductase activity, acting on the CH-OH group of donors, NAD or NADP as acceptor;MF:oxidoreductase activity;	------	------	------	------	sp|K4N0V2|BDH_LAVIN;	Borneol dehydrogenase, mitochondrial OS=Lavandula x intermedia OX=1196215 GN=BDH PE=1 SV=1;
Potri.005G006400.v4.1	GO:0009451;GO:0003723;GO:0005515;GO:000827	BP:RNA modification;MF:RNA binding;MF:protein binding;MF:zinc ion binding;	------	------	------	------	sp|Q9FXB9|PPR84_ARATH;	Pentatricopeptide repeat-containing protein At1g56690, mitochondrial OS=Arabidopsis thaliana OX=3702 GN=PCMP-H69 PE=2 SV=1;
Potri.005G146100.v4.1	GO:0016407;GO:0016740;GO:001674	MF:acetyltransferase activity;MF:transferase activity;MF:transferase activity, transferring acyl groups other than amino-acyl groups;	------	------	------	------	sp|Q42381|HLS1_ARATH;	Probable N-acetyltransferase HLS1 OS=Arabidopsis thaliana OX=3702 GN=HLS1 PE=1 SV=1;
Potri.005G155300.v4.1	GO:0006355;GO:0045944;GO:0006351;GO:0005634;GO:0003700;GO:0000977;GO:0003677;GO:004698	BP:regulation of transcription, DNA-templated;BP:positive regulation of transcription from RNA polymerase II promoter;BP:transcription, DNA-templated;CC:nucleus;MF:transcription factor activity, sequence-specific DNA binding;MF:RNA polymerase II regulatory region sequence-specific DNA binding;MF:DNA binding;MF:protein dimerization activity;	------	------	------	------	sp|Q9FUY6|JOIN_SOLLC;	MADS-box protein JOINTLESS OS=Solanum lycopersicum OX=4081 GN=J PE=1 SV=1;
Potri.006G027800.v4.1	------	------	------	------	------	------	sp|P02879|RICI_RICCO;	Ricin OS=Ricinus communis OX=3988 PE=1 SV=1;
Potri.006G091800.v4.1	GO:0007017;GO:0005737;GO:0005856;GO:0005868;GO:0030286;GO:0005874;GO:0110165;GO:004550	BP:microtubule-based process;CC:cytoplasm;CC:cytoskeleton;CC:cytoplasmic dynein complex;CC:dynein complex;CC:microtubule;CC:cellular anatomical entity;MF:dynein intermediate chain binding;	K10418	DYNLL	map04814	Motor proteins	sp|O02414|DYL1_HELCR;	Dynein light chain LC6, flagellar outer arm OS=Heliocidaris crassispina OX=1043166 PE=3 SV=1;
Potri.007G015500.v4.1	GO:0030388;GO:0006096;GO:0005829;GO:0016829;GO:000433	BP:fructose 1,6-bisphosphate metabolic process;BP:glycolytic process;CC:cytosol;MF:lyase activity;MF:fructose-bisphosphate aldolase activity;	K01623	ALDO	map00010;map00030;map00051;map00710	Glycolysis / Gluconeogenesis;Pentose phosphate pathway;Fructose and mannose metabolism;Carbon fixation in photosynthetic organisms	sp|Q944G9|ALFP2_ARATH;	Fructose-bisphosphate aldolase 2, chloroplastic OS=Arabidopsis thaliana OX=3702 GN=FBA2 PE=1 SV=2;
Potri.008G120200.v4.1	GO:0045552;GO:001661	MF:dihydrokaempferol 4-reductase activity;MF:oxidoreductase activity, acting on the CH-OH group of donors, NAD or NADP as acceptor;	------	------	------	------	sp|Q9CA28|TKPR2_ARATH;	Tetraketide alpha-pyrone reductase 2 OS=Arabidopsis thaliana OX=3702 GN=TKPR2 PE=1 SV=1;
Potri.008G216501.v4.1	GO:0044205;GO:0006807;GO:0004088;GO:0046872;GO:0016874;GO:000552	BP:'de novo' UMP biosynthetic process;BP:nitrogen compound metabolic process;MF:carbamoyl-phosphate synthas;MF:metal ion binding;MF:ligase activity;MF:ATP binding;	K01955	carB, CPA2	map00240;map00250;map01240	Pyrimidine metabolism;Alanine, aspartate and glutamate metabolism;Biosynthesis of cofactors	sp|Q42601|CARB_ARATH;	Carbamoyl-phosphate synthase large chain, chloroplastic OS=Arabidopsis thaliana OX=3702 GN=CARB PE=1 SV=1;
Potri.009G016600.v4.1	------	------	------	------	------	------	sp|Q0V865|FAFL_ARATH;	Protein FAF-like, chloroplastic OS=Arabidopsis thaliana OX=3702 GN=At5g22090 PE=2 SV=1;
Potri.009G077100.v4.1	GO:0005634;GO:000551	CC:nucleus;MF:protein binding;	------	------	------	------	sp|Q9LU68|CIA2_ARATH;	Protein CHLOROPLAST IMPORT APPARATUS 2 OS=Arabidopsis thaliana OX=3702 GN=CIA2 PE=1 SV=1;
Potri.009G078000.v4.1	GO:1902600;GO:0006812;GO:0006885;GO:0055085;GO:0016020;GO:0012505;GO:0015297;GO:001529	BP:hydrogen ion transmembrane transport;BP:cation transport;BP:regulation of pH;BP:transmembrane transport;CC:membrane;CC:endomembrane system;MF:antiporter activity;MF:solut;	K26731	CHX, KHA, nhaS4	------	------	sp|Q1HDT2|CHX24_ARATH;	Cation/;
Potri.009G101400.v4.1	GO:0009409;GO:004275	BP:response to cold;BP:regulation of circadian rhythm;	------	------	------	------	sp|Q8L8T7|COR27_ARATH;	Cold-regulated protein 27 OS=Arabidopsis thaliana OX=3702 GN=COR27 PE=1 SV=1;
Potri.010G044100.v4.1	GO:0016310;GO:0016301;GO:000552	BP:phosphorylation;MF:kinase activity;MF:ATP binding;	K08244	R1	------	------	sp|Q8LPT9|GWD1_CITRE;	Alpha-glucan water dikinase, chloroplastic OS=Citrus reticulata OX=85571 GN=R1 PE=2 SV=1;
Potri.010G221900.v4.1	GO:0003333;GO:0016020;GO:000588	BP:amino acid transmembrane transport;CC:membrane;CC:plasma membrane;	K03834	tyrP	------	------	sp|P44727|TYRPA_HAEIN;	Tyrosine-specific transport system 1 OS=Haemophilus influenzae;
Potri.011G025200.v4.1	GO:0009228;GO:0052837;GO:0009536;GO:0009570;GO:0005829;GO:0009507;GO:0016740;GO:0016763;GO:0005506;GO:004687	BP:thiamine biosynthetic process;BP:thiazole biosynthetic process;CC:plastid;CC:chloroplast stroma;CC:cytosol;CC:chloroplast;MF:transferase activity;MF:transferase activity, transferring pentosyl groups;MF:iron ion binding;MF:metal ion binding;	K03146	THI4, THI1	map00730;map01240	Thiamine metabolism;Biosynthesis of cofactors	sp|F6H7K5|THI42_VITVI;	Thiamine thiazole synthase 2, chloroplastic OS=Vitis vinifera OX=29760 GN=THI1-2 PE=3 SV=1;
Potri.011G041112.v4.1	GO:1901642;GO:0016020;GO:000533	BP:nucleoside transmembrane transport;CC:membrane;MF:nucleoside transmembrane transporter activity;	K15014	SLC29A1_2_3, ENT1_2_3	------	------	sp|Q9M0Y3|ENT3_ARATH;	Equilibrative nucleotide transporter 3 OS=Arabidopsis thaliana OX=3702 GN=ENT3 PE=1 SV=1;
Potri.011G042100.v4.1	GO:0055085;GO:0015749;GO:0016020;GO:0015293;GO:0022857;GO:0015145;GO:001514	BP:transmembrane transport;BP:monosaccharide transport;CC:membrane;MF:symporter activity;MF:transmembrane transporter activity;MF:monosaccharide transmembrane transporter activity;MF:carbohydrate transmembrane transporter activity;	K24193	STP	------	------	sp|Q41144|STC_RICCO;	Sugar carrier protein C OS=Ricinus communis OX=3988 GN=STC PE=2 SV=1;
Potri.011G059300.v4.1	GO:0006355;GO:0009725;GO:0009734;GO:0005634;GO:000367	BP:regulation of transcription, DNA-templated;BP:response to hormone;BP:auxin-activated signaling pathway;CC:nucleus;MF:DNA binding;	K14486	K14486, ARF	map04075	Plant hormone signal transduction	sp|O23661|ARFC_ARATH;	Auxin response factor 3 OS=Arabidopsis thaliana OX=3702 GN=ARF3 PE=1 SV=2;
Potri.011G123500.v4.1	GO:0006355;GO:0048731;GO:000367	BP:regulation of transcription, DNA-templated;BP:system development;MF:DNA binding;	------	------	------	------	sp|Q9LD44|NAC56_ARATH;	NAC transcription factor 56 OS=Arabidopsis thaliana OX=3702 GN=NAC056 PE=2 SV=1;
Potri.011G165700.v4.1	GO:0006952;GO:0051707;GO:004353	BP:defense response;BP:response to other organism;MF:ADP binding;	K13457	RPM1, RPS3	map04626	Plant-pathogen interaction	sp|Q39214|RPM1_ARATH;	Disease resistance protein RPM1 OS=Arabidopsis thaliana OX=3702 GN=RPM1 PE=1 SV=1;
Potri.012G005900.v4.1	GO:0009736;GO:0000160;GO:0048511;GO:0016310;GO:0005634;GO:0016301;GO:0005515;GO:004687	BP:cytokinin-activated signaling pathway;BP:phosphorelay signal transduction system;BP:rhythmic process;BP:phosphorylation;CC:nucleus;MF:kinase activity;MF:protein binding;MF:metal ion binding;	K12130	PRR5	map04712	Circadian rhythm - plant	sp|Q6LA42|APRR5_ARATH;	Two-component response regulator-like APRR5 OS=Arabidopsis thaliana OX=3702 GN=APRR5 PE=1 SV=2;
Potri.012G060300.v4.1	GO:0009744;GO:0009751;GO:0045893;GO:0009739;GO:0005737;GO:0005634;GO:0003700;GO:0003677;GO:004280	BP:response to sucrose;BP:response to salicylic acid;BP:positive regulation of transcription, DNA-templated;BP:response to gibberellin;CC:cytoplasm;CC:nucleus;MF:transcription factor activity, sequence-specific DNA binding;MF:DNA binding;MF:protein homodimerization activity;	------	------	------	------	sp|B8A9B2|MYBS1_ORYSI;	Transcription factor MYBS1 OS=Oryza sativa subsp. indica OX=39946 GN=MYBS1 PE=3 SV=1;
Potri.012G096050.v4.1	GO:000550	MF:calcium ion binding;	------	------	------	------	------	------
Potri.013G009000.v4.1	------	------	------	------	------	------	------	------
Potri.014G097700.v4.1	GO:0016787;GO:0004386;GO:0003724;GO:0003723;GO:0003676;GO:000552	MF:hydrolase activity;MF:helicase activity;MF:RNA helicase activity;MF:RNA binding;MF:nucleic acid binding;MF:ATP binding;	------	------	------	------	sp|Q9FFQ1|RH31_ARATH;	DEAD-box ATP-dependent RNA helicase 31 OS=Arabidopsis thaliana OX=3702 GN=RH31 PE=2 SV=2;
Potri.015G086900.v4.1	GO:0004497;GO:0020037;GO:0016705;GO:0005506;GO:0046872;GO:001649	MF:monooxygenase activity;MF:heme binding;MF:oxidoreductase activity, acting on paired donors, with incorporation or reduction of molecular oxygen;MF:iron ion binding;MF:metal ion binding;MF:oxidoreductase activity;	------	------	------	------	sp|Q9FVS9|C96AF_ARATH;	Alkane hydroxylase MAH1 OS=Arabidopsis thaliana OX=3702 GN=CYP96A15 PE=2 SV=1;
Potri.016G028900.v4.1	GO:0005975;GO:2001070;GO:0030246;GO:0004134;GO:010250	BP:carbohydrate metabolic process;MF:starch binding;MF:carbohydrate binding;MF:4-alpha-glucanotransferase activity;MF:beta-maltose 4-alpha-glucanotransferase activity;	K00705	malQ	map00500	Starch and sucrose metabolism	sp|Q8RXD9|DPE2_ARATH;	4-alpha-glucanotransferase DPE2 OS=Arabidopsis thaliana OX=3702 GN=DPE2 PE=1 SV=1;
Potri.017G001000.v4.1	GO:0016310;GO:0009451;GO:0016020;GO:0004674;GO:0003723;GO:0005515;GO:0005524;GO:000827	BP:phosphorylation;BP:RNA modification;CC:membrane;MF:protein serine/threonine kinase activity;MF:RNA binding;MF:protein binding;MF:ATP binding;MF:zinc ion binding;	------	------	------	------	sp|A8MQA3|PP330_ARATH;	Pentatricopeptide repeat-containing protein At4g21065 OS=Arabidopsis thaliana OX=3702 GN=PCMP-H28 PE=2 SV=2;
Potri.018G081200.v4.1	GO:0010304;GO:0015996;GO:0016020;GO:0009536;GO:003425	BP:PSII associated light-harvesting complex II catabolic process;BP:chlorophyll catabolic process;CC:membrane;CC:plastid;MF:chlorophyl;	K13606	NOL, NYC1	map00860	Porphyrin metabolism	sp|Q5N800|NYC1_ORYSJ;	Probable chlorophyl;
Potri.018G088500.v4.1	GO:001678	MF:hydrolase activity, acting on ester bonds;	------	------	------	------	sp|Q9C7N5|GDL14_ARATH;	GDSL esterase/lipase At1g29660 OS=Arabidopsis thaliana OX=3702 GN=At1g29660 PE=1 SV=1;
Potri.018G088600.v4.1	GO:001678	MF:hydrolase activity, acting on ester bonds;	------	------	------	------	sp|Q9C7N5|GDL14_ARATH;	GDSL esterase/lipase At1g29660 OS=Arabidopsis thaliana OX=3702 GN=At1g29660 PE=1 SV=1;
Potri.018G088701.v4.1	------	------	------	------	------	------	------	------
Potri.018G088800.v4.1	GO:001678	MF:hydrolase activity, acting on ester bonds;	------	------	------	------	sp|Q9C7N5|GDL14_ARATH;	GDSL esterase/lipase At1g29660 OS=Arabidopsis thaliana OX=3702 GN=At1g29660 PE=1 SV=1;
Potri.018G089150.v4.1	------	------	------	------	------	------	------	------
Potri.018G089200.v4.1	GO:001678	MF:hydrolase activity, acting on ester bonds;	------	------	------	------	sp|Q9C7N5|GDL14_ARATH;	GDSL esterase/lipase At1g29660 OS=Arabidopsis thaliana OX=3702 GN=At1g29660 PE=1 SV=1;
Potri.018G089300.v4.1	GO:001678	MF:hydrolase activity, acting on ester bonds;	------	------	------	------	sp|Q9C7N4|GDL15_ARATH;	GDSL esterase/lipase At1g29670 OS=Arabidopsis thaliana OX=3702 GN=At1g29670 PE=2 SV=1;
Potri.018G089400.v4.1	GO:001678	MF:hydrolase activity, acting on ester bonds;	------	------	------	------	sp|Q9C7N5|GDL14_ARATH;	GDSL esterase/lipase At1g29660 OS=Arabidopsis thaliana OX=3702 GN=At1g29660 PE=1 SV=1;
Potri.018G089500.v4.1	GO:001678	MF:hydrolase activity, acting on ester bonds;	------	------	------	------	sp|Q9C7N5|GDL14_ARATH;	GDSL esterase/lipase At1g29660 OS=Arabidopsis thaliana OX=3702 GN=At1g29660 PE=1 SV=1;

## Sheet: Supplementary Table 5
Supplementary Table 5:Promoter prediction of the W-bow element in the Subcluster 4 and Subcluster 5 genes
Gene ID	Start Position	End Position	cis-acting elements	Promotor Length (bp)
Potri.010G221900.v4.1	1615	1635	Myc	2000
Potri.010G221900.v4.1	1787	1807	ABRE	2000
Potri.010G221900.v4.1	1919	1939	ABRE	2000
Potri.010G221900.v4.1	250	270	STRE	2000
Potri.010G221900.v4.1	744	764	STRE	2000
Potri.010G221900.v4.1	821	841	STRE	2000
Potri.010G221900.v4.1	1215	1235	STRE	2000
Potri.010G221900.v4.1	1417	1437	STRE	2000
Potri.010G221900.v4.1	1341	1361	ARE	2000
Potri.010G221900.v4.1	31	51	MYC	2000
Potri.010G221900.v4.1	1794	1814	MYC	2000
Potri.010G221900.v4.1	431	451	ERE	2000
Potri.010G221900.v4.1	513	533	ERE	2000
Potri.010G221900.v4.1	1130	1150	ERE	2000
Potri.010G221900.v4.1	344	364	W-box	2000
Potri.010G221900.v4.1	1464	1484	W-box	2000
Potri.009G101400.v4.1	1690	1710	MYC	2000
Potri.009G101400.v4.1	1894	1914	MYC	2000
Potri.009G101400.v4.1	1947	1967	MYC	2000
Potri.009G101400.v4.1	1235	1255	ERE	2000
Potri.009G101400.v4.1	1637	1657	ERE	2000
Potri.009G101400.v4.1	1903	1923	ABRE	2000
Potri.009G101400.v4.1	1927	1947	ABRE	2000
Potri.009G101400.v4.1	1929	1949	ABRE	2000
Potri.009G101400.v4.1	1930	1950	ABRE	2000
Potri.009G101400.v4.1	733	753	W-box	2000
Potri.009G101400.v4.1	1802	1822	Myc	2000
Potri.009G101400.v4.1	1385	1405	ARE	2000
Potri.009G101400.v4.1	1598	1618	STRE	2000
Potri.009G101400.v4.1	1975	1995	STRE	2000
Potri.009G101400.v4.1	1980	2000	STRE	2000
Potri.009G078000.v4.1	137	157	W-box	2000
Potri.009G078000.v4.1	158	178	W-box	2000
Potri.009G078000.v4.1	639	659	W-box	2000
Potri.009G078000.v4.1	915	935	W-box	2000
Potri.009G078000.v4.1	956	976	W-box	2000
Potri.009G078000.v4.1	1564	1584	W-box	2000
Potri.009G078000.v4.1	1295	1315	MYC	2000
Potri.009G078000.v4.1	1898	1918	ARE	2000
Potri.009G078000.v4.1	1933	1953	Myc	2000
Potri.009G078000.v4.1	1699	1719	ERE	2000
Potri.009G078000.v4.1	1758	1778	ERE	2000
Potri.009G078000.v4.1	1582	1602	STRE	2000
Potri.009G078000.v4.1	94	114	ABRE	2000
Potri.009G078000.v4.1	142	162	ABRE	2000
Potri.008G216501.v4.1	912	932	ERE	2000
Potri.008G216501.v4.1	1474	1494	ERE	2000
Potri.008G216501.v4.1	832	852	MYC	2000
Potri.008G216501.v4.1	1072	1092	MYC	2000
Potri.008G216501.v4.1	1679	1699	MYC	2000
Potri.008G216501.v4.1	1977	1997	MYC	2000
Potri.008G216501.v4.1	1862	1882	ABRE	2000
Potri.008G216501.v4.1	690	710	STRE	2000
Potri.008G216501.v4.1	1366	1386	STRE	2000
Potri.008G216501.v4.1	-1	19	ARE	2000
Potri.008G216501.v4.1	1037	1057	W-box	2000
Potri.008G120200.v4.1	706	726	MYC	2000
Potri.008G120200.v4.1	1001	1021	MYC	2000
Potri.008G120200.v4.1	1226	1246	MYC	2000
Potri.008G120200.v4.1	1258	1278	MYC	2000
Potri.008G120200.v4.1	1479	1499	W-box	2000
Potri.008G120200.v4.1	1485	1505	W-box	2000
Potri.008G120200.v4.1	1645	1665	W-box	2000
Potri.008G120200.v4.1	1865	1885	W-box	2000
Potri.008G120200.v4.1	291	311	ARE	2000
Potri.008G120200.v4.1	170	190	ABRE	2000
Potri.008G120200.v4.1	380	400	ABRE	2000
Potri.008G120200.v4.1	382	402	ABRE	2000
Potri.008G120200.v4.1	666	686	ABRE	2000
Potri.008G120200.v4.1	943	963	ABRE	2000
Potri.008G120200.v4.1	944	964	ABRE	2000
Potri.008G120200.v4.1	967	987	ABRE	2000
Potri.008G120200.v4.1	1249	1269	ERE	2000
Potri.008G120200.v4.1	149	169	STRE	2000
Potri.008G120200.v4.1	1010	1030	STRE	2000
Potri.006G091800.v4.1	752	772	W-box	2000
Potri.006G091800.v4.1	1543	1563	W-box	2000
Potri.006G091800.v4.1	16	36	ARE	2000
Potri.006G091800.v4.1	338	358	ABRE	2000
Potri.006G091800.v4.1	725	745	MYC	2000
Potri.006G091800.v4.1	1575	1595	MYC	2000
Potri.006G091800.v4.1	883	903	STRE	2000
Potri.006G027800.v4.1	1017	1037	ARE	2000
Potri.006G027800.v4.1	270	290	W-box	2000
Potri.006G027800.v4.1	1899	1919	ERE	2000
Potri.006G027800.v4.1	528	548	MYC	2000
Potri.006G027800.v4.1	1414	1434	MYC	2000
Potri.006G027800.v4.1	590	610	Myc	2000
Potri.006G027800.v4.1	1322	1342	STRE	2000
Potri.006G027800.v4.1	1954	1974	STRE	2000
Potri.006G027800.v4.1	1852	1872	ABRE	2000
Potri.005G006400.v4.1	320	340	ERE	2000
Potri.005G006400.v4.1	322	342	ERE	2000
Potri.005G006400.v4.1	1385	1405	ERE	2000
Potri.005G006400.v4.1	359	379	MYC	2000
Potri.005G006400.v4.1	690	710	MYC	2000
Potri.005G006400.v4.1	797	817	MYC	2000
Potri.005G006400.v4.1	127	147	W-box	2000
Potri.005G006400.v4.1	861	881	W-box	2000
Potri.005G006400.v4.1	1175	1195	W-box	2000
Potri.005G006400.v4.1	1703	1723	W-box	2000
Potri.005G006400.v4.1	112	132	Myc	2000
Potri.005G006400.v4.1	994	1014	Myc	2000
Potri.005G006400.v4.1	793	813	ARE	2000
Potri.005G006400.v4.1	1807	1827	ARE	2000
Potri.001G391100.v4.1	471	491	STRE	2000
Potri.001G391100.v4.1	611	631	STRE	2000
Potri.001G391100.v4.1	795	815	W-box	2000
Potri.001G391100.v4.1	1800	1820	ARE	2000
Potri.001G391100.v4.1	1808	1828	ABRE	2000
Potri.001G391100.v4.1	1873	1893	ABRE	2000
Potri.001G391100.v4.1	539	559	MYC	2000
Potri.001G391100.v4.1	1145	1165	MYC	2000
Potri.001G307300.v4.1	358	378	ARE	2000
Potri.001G307300.v4.1	439	459	ARE	2000
Potri.001G307300.v4.1	497	517	ARE	2000
Potri.001G307300.v4.1	216	236	STRE	2000
Potri.001G307300.v4.1	676	696	STRE	2000
Potri.001G307300.v4.1	1134	1154	STRE	2000
Potri.001G307300.v4.1	951	971	Myc	2000
Potri.001G307300.v4.1	69	89	MYC	2000
Potri.001G307300.v4.1	158	178	MYC	2000
Potri.001G307300.v4.1	316	336	MYC	2000
Potri.001G307300.v4.1	545	565	MYC	2000
Potri.001G307300.v4.1	824	844	W-box	2000
Potri.001G307300.v4.1	624	644	ERE	2000
Potri.001G307300.v4.1	655	675	ERE	2000
Potri.001G307300.v4.1	876	896	ERE	2000
Potri.001G307300.v4.1	1846	1866	ERE	2000
Potri.001G307300.v4.1	1848	1868	ERE	2000
Potri.001G182700.v4.1	934	954	ABRE	2000
Potri.001G182700.v4.1	228	248	ARE	2000
Potri.001G182700.v4.1	1336	1356	ARE	2000
Potri.001G182700.v4.1	1597	1617	ERE	2000
Potri.001G182700.v4.1	42	62	STRE	2000
Potri.001G182700.v4.1	131	151	STRE	2000
Potri.001G182700.v4.1	409	429	STRE	2000
Potri.001G182700.v4.1	554	574	STRE	2000
Potri.001G182700.v4.1	951	971	STRE	2000
Potri.001G182700.v4.1	1040	1060	STRE	2000
Potri.001G182700.v4.1	1745	1765	STRE	2000
Potri.001G182700.v4.1	624	644	MYC	2000
Potri.001G182700.v4.1	1368	1388	MYC	2000
Potri.001G182700.v4.1	1786	1806	MYC	2000
Potri.001G182700.v4.1	1748	1768	W-box	2000
Potri.001G144400.v4.1	596	616	ABRE	2000
Potri.001G144400.v4.1	1067	1087	ABRE	2000
Potri.001G144400.v4.1	1115	1135	ABRE	2000
Potri.001G144400.v4.1	1174	1194	ABRE	2000
Potri.001G144400.v4.1	1970	1990	ABRE	2000
Potri.001G144400.v4.1	467	487	ERE	2000
Potri.001G144400.v4.1	869	889	ERE	2000
Potri.001G144400.v4.1	1017	1037	ERE	2000
Potri.001G144400.v4.1	1618	1638	ERE	2000
Potri.001G144400.v4.1	1298	1318	ARE	2000
Potri.001G144400.v4.1	119	139	W-box	2000
Potri.001G144400.v4.1	650	670	W-box	2000
Potri.001G144400.v4.1	1109	1129	W-box	2000
Potri.001G144400.v4.1	1129	1149	STRE	2000
Potri.001G144400.v4.1	1488	1508	STRE	2000
Potri.011G103900.v4.1	67	87	MYC	2000
Potri.011G103900.v4.1	665	685	MYC	2000
Potri.011G103900.v4.1	1381	1401	MYC	2000
Potri.011G103900.v4.1	1865	1885	MYC	2000
Potri.011G103900.v4.1	1788	1808	STRE	2000
Potri.011G103900.v4.1	636	656	ARE	2000
Potri.011G103900.v4.1	1000	1020	ARE	2000
Potri.011G103900.v4.1	14	34	Myc	2000
Potri.011G103900.v4.1	356	376	Myc	2000
Potri.011G103900.v4.1	1506	1526	W-box	2000
Potri.011G165200.v4.1	615	635	ABRE	2000
Potri.011G165200.v4.1	617	637	ABRE	2000
Potri.011G165200.v4.1	659	679	ABRE	2000
Potri.011G165200.v4.1	329	349	MYC	2000
Potri.011G165200.v4.1	1065	1085	MYC	2000
Potri.011G165200.v4.1	1660	1680	MYC	2000
Potri.011G165200.v4.1	1454	1474	ERE	2000
Potri.011G165200.v4.1	66	86	W-box	2000
Potri.011G165200.v4.1	300	320	ARE	2000
Potri.011G165200.v4.1	645	665	ARE	2000
Potri.011G165200.v4.1	749	769	ARE	2000
Potri.011G165200.v4.1	1251	1271	ARE	2000
Potri.012G002500.v4.1	16	36	W-box	2000
Potri.012G002500.v4.1	598	618	ABRE	2000
Potri.012G002500.v4.1	789	809	ABRE	2000
Potri.012G002500.v4.1	1913	1933	ABRE	2000
Potri.012G002500.v4.1	780	800	ARE	2000
Potri.012G002500.v4.1	1053	1073	ARE	2000
Potri.012G002500.v4.1	1591	1611	ERE	2000
Potri.012G002500.v4.1	1690	1710	ERE	2000
Potri.012G002500.v4.1	716	736	MYC	2000
Potri.012G130600.v4.1	53	73	MYC	2000
Potri.012G130600.v4.1	437	457	MYC	2000
Potri.012G130600.v4.1	742	762	MYC	2000
Potri.012G130600.v4.1	913	933	MYC	2000
Potri.012G130600.v4.1	1240	1260	MYC	2000
Potri.012G130600.v4.1	1669	1689	MYC	2000
Potri.012G130600.v4.1	1728	1748	MYC	2000
Potri.012G130600.v4.1	11	31	ABRE	2000
Potri.012G130600.v4.1	1639	1659	ARE	2000
Potri.012G130600.v4.1	1789	1809	ARE	2000
Potri.012G130600.v4.1	1389	1409	W-box	2000
Potri.012G130600.v4.1	36	56	ERE	2000
Potri.012G130600.v4.1	253	273	ERE	2000
Potri.012G130600.v4.1	457	477	ERE	2000
Potri.012G130600.v4.1	569	589	ERE	2000
Potri.012G130600.v4.1	1792	1812	ERE	2000
Potri.012G130600.v4.1	1827	1847	ERE	2000
Potri.012G133900.v4.1	219	239	ARE	2000
Potri.012G133900.v4.1	420	440	ARE	2000
Potri.012G133900.v4.1	775	795	ARE	2000
Potri.012G133900.v4.1	1386	1406	ARE	2000
Potri.012G133900.v4.1	1758	1778	ARE	2000
Potri.012G133900.v4.1	61	81	MYC	2000
Potri.012G133900.v4.1	120	140	MYC	2000
Potri.012G133900.v4.1	1604	1624	MYC	2000
Potri.012G133900.v4.1	34	54	W-box	2000
Potri.012G133900.v4.1	712	732	W-box	2000
Potri.012G133900.v4.1	1249	1269	W-box	2000
Potri.012G133900.v4.1	1790	1810	ABRE	2000
Potri.012G133900.v4.1	398	418	ERE	2000
Potri.012G133900.v4.1	547	567	ERE	2000
Potri.012G133900.v4.1	549	569	ERE	2000
Potri.012G133900.v4.1	1435	1455	ERE	2000
Potri.012G133900.v4.1	1493	1513	ERE	2000
Potri.012G133900.v4.1	633	653	Myc	2000
Potri.012G133900.v4.1	1030	1050	STRE	2000
Potri.013G006700.v4.1	572	592	STRE	2000
Potri.013G006700.v4.1	1322	1342	STRE	2000
Potri.013G006700.v4.1	240	260	W-box	2000
Potri.013G006700.v4.1	837	857	W-box	2000
Potri.013G006700.v4.1	1574	1594	W-box	2000
Potri.013G006700.v4.1	21	41	MYC	2000
Potri.013G006700.v4.1	122	142	MYC	2000
Potri.013G006700.v4.1	259	279	MYC	2000
Potri.013G006700.v4.1	382	402	MYC	2000
Potri.013G006700.v4.1	392	412	MYC	2000
Potri.013G006700.v4.1	680	700	MYC	2000
Potri.013G006700.v4.1	1551	1571	MYC	2000
Potri.013G006700.v4.1	1856	1876	MYC	2000
Potri.013G006700.v4.1	221	241	ABRE	2000
Potri.013G006700.v4.1	222	242	ABRE	2000
Potri.013G054400.v4.1	532	552	W-box	2000
Potri.013G054400.v4.1	1921	1941	ERE	2000
Potri.013G054400.v4.1	1945	1965	ERE	2000
Potri.013G054400.v4.1	699	719	ARE	2000
Potri.013G054400.v4.1	992	1012	ARE	2000
Potri.013G054400.v4.1	1907	1927	ARE	2000
Potri.013G054400.v4.1	529	549	STRE	2000
Potri.013G054400.v4.1	629	649	STRE	2000
Potri.013G054400.v4.1	704	724	STRE	2000
Potri.013G054400.v4.1	1233	1253	STRE	2000
Potri.013G054400.v4.1	735	755	MYC	2000
Potri.013G054400.v4.1	1485	1505	MYC	2000
Potri.013G073900.v4.1	1527	1547	Myc	2000
Potri.013G073900.v4.1	382	402	W-box	2000
Potri.013G073900.v4.1	80	100	MYC	2000
Potri.013G073900.v4.1	1293	1313	MYC	2000
Potri.013G073900.v4.1	1359	1379	MYC	2000
Potri.013G073900.v4.1	1384	1404	MYC	2000
Potri.013G073900.v4.1	1535	1555	ABRE	2000
Potri.013G073900.v4.1	128	148	ERE	2000
Potri.013G073900.v4.1	366	386	ERE	2000
Potri.013G073900.v4.1	1039	1059	ERE	2000
Potri.013G073900.v4.1	1067	1087	ERE	2000
Potri.013G073900.v4.1	1150	1170	ERE	2000
Potri.013G073900.v4.1	1166	1186	ERE	2000
Potri.013G073900.v4.1	1742	1762	ERE	2000
Potri.013G073900.v4.1	1769	1789	ERE	2000
Potri.013G073900.v4.1	1826	1846	ERE	2000
Potri.013G095500.v4.1	861	881	ABRE	2000
Potri.013G095500.v4.1	1378	1398	ABRE	2000
Potri.013G095500.v4.1	175	195	STRE	2000
Potri.013G095500.v4.1	847	867	STRE	2000
Potri.013G095500.v4.1	877	897	MYC	2000
Potri.013G095500.v4.1	1157	1177	W-box	2000
Potri.013G095500.v4.1	332	352	ARE	2000
Potri.013G095500.v4.1	594	614	ARE	2000
Potri.013G095500.v4.1	1970	1990	ARE	2000
Potri.013G095500.v4.1	395	415	Myc	2000
Potri.015G052200.v4.1	670	690	W-box	2000
Potri.015G052200.v4.1	321	341	STRE	2000
Potri.015G052200.v4.1	565	585	STRE	2000
Potri.015G052200.v4.1	1660	1680	STRE	2000
Potri.015G052200.v4.1	21	41	ARE	2000
Potri.015G052200.v4.1	501	521	ARE	2000
Potri.015G052200.v4.1	543	563	ARE	2000
Potri.015G052200.v4.1	1006	1026	ARE	2000
Potri.015G052200.v4.1	1488	1508	ARE	2000
Potri.015G052200.v4.1	858	878	ERE	2000
Potri.015G052200.v4.1	1653	1673	ERE	2000
Potri.015G052200.v4.1	1275	1295	ABRE	2000
Potri.015G052200.v4.1	208	228	Myc	2000
Potri.015G052200.v4.1	721	741	Myc	2000
Potri.015G079000.v4.1	377	397	W-box	2000
Potri.015G079000.v4.1	1333	1353	W-box	2000
Potri.015G079000.v4.1	877	897	STRE	2000
Potri.015G079000.v4.1	616	636	MYC	2000
Potri.015G079000.v4.1	1734	1754	MYC	2000
Potri.015G079000.v4.1	1602	1622	ABRE	2000
Potri.015G079000.v4.1	1603	1623	ABRE	2000
Potri.015G079000.v4.1	532	552	ARE	2000
Potri.015G079000.v4.1	1015	1035	ARE	2000
Potri.015G079000.v4.1	1454	1474	ARE	2000
Potri.015G093100.v4.1	1163	1183	W-box	2000
Potri.015G093100.v4.1	639	659	STRE	2000
Potri.015G093100.v4.1	287	307	ARE	2000
Potri.015G093100.v4.1	311	331	ARE	2000
Potri.015G093100.v4.1	330	350	ARE	2000
Potri.015G093100.v4.1	443	463	ARE	2000
Potri.015G093100.v4.1	497	517	ARE	2000
Potri.015G093100.v4.1	589	609	ARE	2000
Potri.015G093100.v4.1	624	644	ARE	2000
Potri.015G093100.v4.1	193	213	ERE	2000
Potri.015G093100.v4.1	523	543	ERE	2000
Potri.015G093100.v4.1	672	692	ERE	2000
Potri.015G093100.v4.1	948	968	ERE	2000
Potri.015G093100.v4.1	1238	1258	ERE	2000
Potri.015G093100.v4.1	1573	1593	ERE	2000
Potri.015G093100.v4.1	651	671	ABRE	2000
Potri.015G093100.v4.1	60	80	MYC	2000
Potri.015G093100.v4.1	1689	1709	MYC	2000
Potri.015G132500.v4.1	1290	1310	Myc	2000
Potri.015G132500.v4.1	116	136	MYC	2000
Potri.015G132500.v4.1	218	238	MYC	2000
Potri.015G132500.v4.1	1886	1906	MYC	2000
Potri.015G132500.v4.1	1274	1294	ABRE	2000
Potri.015G132500.v4.1	1275	1295	ABRE	2000
Potri.015G132500.v4.1	966	986	W-box	2000
Potri.015G132500.v4.1	925	945	ARE	2000
Potri.015G132500.v4.1	1024	1044	ARE	2000
Potri.015G132500.v4.1	1326	1346	ARE	2000
Potri.015G132500.v4.1	1376	1396	ARE	2000
Potri.015G132500.v4.1	503	523	ERE	2000
Potri.016G125200.v4.1	840	860	Myc	2000
Potri.016G125200.v4.1	1070	1090	ERE	2000
Potri.016G125200.v4.1	1154	1174	MYC	2000
Potri.016G125200.v4.1	1743	1763	MYC	2000
Potri.016G125200.v4.1	1158	1178	ARE	2000
Potri.016G125200.v4.1	1442	1462	ARE	2000
Potri.016G125200.v4.1	1559	1579	ARE	2000
Potri.016G125200.v4.1	1149	1169	W-box	2000
Potri.016G125200.v4.1	1490	1510	W-box	2000
Potri.016G125200.v4.1	1603	1623	W-box	2000
Potri.016G125200.v4.1	1464	1484	ABRE	2000
Potri.016G125200.v4.1	1465	1485	ABRE	2000
Potri.017G011200.v4.1	1725	1745	ARE	2000
Potri.017G011200.v4.1	1754	1774	ARE	2000
Potri.017G011200.v4.1	385	405	ERE	2000
Potri.017G011200.v4.1	1393	1413	ERE	2000
Potri.017G011200.v4.1	1503	1523	ERE	2000
Potri.017G011200.v4.1	1532	1552	ERE	2000
Potri.017G011200.v4.1	1553	1573	ERE	2000
Potri.017G011200.v4.1	606	626	W-box	2000
Potri.017G011200.v4.1	641	661	STRE	2000
Potri.017G011200.v4.1	713	733	STRE	2000
Potri.017G011200.v4.1	1149	1169	STRE	2000
Potri.017G011200.v4.1	1695	1715	MYC	2000
Potri.017G011200.v4.1	1732	1752	MYC	2000
Potri.017G011200.v4.1	1953	1973	ABRE	2000
Potri.017G036400.v4.1	89	109	MYC	2000
Potri.017G036400.v4.1	302	322	MYC	2000
Potri.017G036400.v4.1	320	340	MYC	2000
Potri.017G036400.v4.1	552	572	MYC	2000
Potri.017G036400.v4.1	558	578	MYC	2000
Potri.017G036400.v4.1	791	811	MYC	2000
Potri.017G036400.v4.1	1895	1915	MYC	2000
Potri.017G036400.v4.1	181	201	ARE	2000
Potri.017G036400.v4.1	495	515	ARE	2000
Potri.017G036400.v4.1	546	566	ARE	2000
Potri.017G036400.v4.1	1046	1066	ARE	2000
Potri.017G036400.v4.1	1376	1396	ARE	2000
Potri.017G036400.v4.1	1406	1426	ARE	2000
Potri.017G036400.v4.1	45	65	ABRE	2000
Potri.017G036400.v4.1	46	66	ABRE	2000
Potri.017G036400.v4.1	1517	1537	ABRE	2000
Potri.017G036400.v4.1	248	268	STRE	2000
Potri.017G036400.v4.1	260	280	STRE	2000
Potri.017G036400.v4.1	647	667	STRE	2000
Potri.017G036400.v4.1	1085	1105	ERE	2000
Potri.017G036400.v4.1	717	737	W-box	2000
Potri.017G036400.v4.1	1710	1730	W-box	2000
Potri.017G087600.v4.1	181	201	ARE	2000
Potri.017G087600.v4.1	495	515	ARE	2000
Potri.017G087600.v4.1	546	566	ARE	2000
Potri.017G087600.v4.1	1046	1066	ARE	2000
Potri.017G087600.v4.1	1376	1396	ARE	2000
Potri.017G087600.v4.1	1406	1426	ARE	2000
Potri.017G087600.v4.1	1085	1105	ERE	2000
Potri.017G087600.v4.1	45	65	ABRE	2000
Potri.017G087600.v4.1	46	66	ABRE	2000
Potri.017G087600.v4.1	1517	1537	ABRE	2000
Potri.017G087600.v4.1	248	268	STRE	2000
Potri.017G087600.v4.1	260	280	STRE	2000
Potri.017G087600.v4.1	647	667	STRE	2000
Potri.017G087600.v4.1	89	109	MYC	2000
Potri.017G087600.v4.1	302	322	MYC	2000
Potri.017G087600.v4.1	320	340	MYC	2000
Potri.017G087600.v4.1	552	572	MYC	2000
Potri.017G087600.v4.1	558	578	MYC	2000
Potri.017G087600.v4.1	791	811	MYC	2000
Potri.017G087600.v4.1	1895	1915	MYC	2000
Potri.017G087600.v4.1	717	737	W-box	2000
Potri.017G087600.v4.1	1710	1730	W-box	2000
Potri.019G013140.v4.1	298	318	MYC	2000
Potri.019G013140.v4.1	137	157	W-box	2000
Potri.019G013140.v4.1	699	719	W-box	2000
Potri.019G013140.v4.1	18	38	ARE	2000
Potri.019G013140.v4.1	322	342	ERE	2000
Potri.019G013140.v4.1	682	702	ERE	2000
Potri.019G013140.v4.1	1838	1858	ERE	2000
Potri.019G013140.v4.1	230	250	STRE	2000
Potri.019G013140.v4.1	292	312	STRE	2000
Potri.019G013140.v4.1	1278	1298	ABRE	2000
Potri.019G013140.v4.1	1279	1299	ABRE	2000
Potri.019G034000.v4.1	1002	1022	ERE	2000
Potri.019G034000.v4.1	-2	18	W-box	2000
Potri.019G034000.v4.1	854	874	W-box	2000
Potri.019G034000.v4.1	1818	1838	W-box	2000
Potri.019G034000.v4.1	42	62	STRE	2000
Potri.019G034000.v4.1	71	91	STRE	2000
Potri.019G034000.v4.1	1327	1347	STRE	2000
Potri.019G034000.v4.1	621	641	ARE	2000
Potri.019G034000.v4.1	1038	1058	ARE	2000
Potri.019G034000.v4.1	1199	1219	ARE	2000
Potri.019G034000.v4.1	1428	1448	ARE	2000
Potri.019G034000.v4.1	1520	1540	ARE	2000
Potri.019G034000.v4.1	822	842	MYC	2000
Potri.019G034000.v4.1	1087	1107	MYC	2000
Potri.019G034000.v4.1	1713	1733	MYC	2000
Potri.018G088800.v4.1	89	109	ERE	2000
Potri.018G088800.v4.1	283	303	ERE	2000
Potri.018G088800.v4.1	285	305	ERE	2000
Potri.018G088800.v4.1	1137	1157	ERE	2000
Potri.018G088800.v4.1	1415	1435	ERE	2000
Potri.018G088800.v4.1	1747	1767	MYC	2000
Potri.018G088800.v4.1	1069	1089	W-box	2000
Potri.018G088800.v4.1	228	248	ABRE	2000
Potri.018G088800.v4.1	229	249	ABRE	2000
Potri.018G088800.v4.1	71	91	ARE	2000
Potri.018G088800.v4.1	79	99	ARE	2000
Potri.018G088800.v4.1	416	436	ARE	2000
Potri.018G088800.v4.1	492	512	ARE	2000
Potri.018G088800.v4.1	618	638	ARE	2000
Potri.018G088800.v4.1	959	979	ARE	2000
Potri.018G088800.v4.1	1000	1020	ARE	2000
Potri.018G088800.v4.1	1818	1838	ARE	2000
Potri.018G088701.v4.1	1747	1767	MYC	2000
Potri.018G088701.v4.1	1069	1089	W-box	2000
Potri.018G088701.v4.1	89	109	ERE	2000
Potri.018G088701.v4.1	283	303	ERE	2000
Potri.018G088701.v4.1	285	305	ERE	2000
Potri.018G088701.v4.1	1137	1157	ERE	2000
Potri.018G088701.v4.1	1415	1435	ERE	2000
Potri.018G088701.v4.1	228	248	ABRE	2000
Potri.018G088701.v4.1	229	249	ABRE	2000
Potri.018G088701.v4.1	71	91	ARE	2000
Potri.018G088701.v4.1	79	99	ARE	2000
Potri.018G088701.v4.1	416	436	ARE	2000
Potri.018G088701.v4.1	492	512	ARE	2000
Potri.018G088701.v4.1	618	638	ARE	2000
Potri.018G088701.v4.1	959	979	ARE	2000
Potri.018G088701.v4.1	1000	1020	ARE	2000
Potri.018G088701.v4.1	1818	1838	ARE	2000
Potri.018G081200.v4.1	1466	1486	W-box	2000
Potri.018G081200.v4.1	726	746	ARE	2000
Potri.018G081200.v4.1	734	754	ARE	2000
Potri.018G081200.v4.1	1248	1268	ARE	2000
Potri.018G081200.v4.1	858	878	ERE	2000
Potri.018G081200.v4.1	1308	1328	ERE	2000
Potri.018G081200.v4.1	354	374	Myc	2000
Potri.018G081200.v4.1	83	103	STRE	2000
Potri.018G081200.v4.1	266	286	STRE	2000
Potri.018G081200.v4.1	316	336	STRE	2000
Potri.018G081200.v4.1	439	459	STRE	2000
Potri.018G081200.v4.1	420	440	ABRE	2000
Potri.018G081200.v4.1	1669	1689	ABRE	2000
Potri.018G081200.v4.1	501	521	MYC	2000
Potri.018G081200.v4.1	1092	1112	MYC	2000
Potri.018G081200.v4.1	1630	1650	MYC	2000
Potri.018G081200.v4.1	1810	1830	MYC	2000
Potri.017G001000.v4.1	883	903	ARE	2000
Potri.017G001000.v4.1	1742	1762	ARE	2000
Potri.017G001000.v4.1	1185	1205	ABRE	2000
Potri.017G001000.v4.1	445	465	W-box	2000
Potri.017G001000.v4.1	812	832	MYC	2000
Potri.017G001000.v4.1	850	870	MYC	2000
Potri.017G001000.v4.1	1136	1156	MYC	2000
Potri.017G001000.v4.1	1804	1824	MYC	2000
Potri.016G028900.v4.1	271	291	W-box	2000
Potri.016G028900.v4.1	1307	1327	W-box	2000
Potri.016G028900.v4.1	1577	1597	W-box	2000
Potri.016G028900.v4.1	1939	1959	MYC	2000
Potri.016G028900.v4.1	10	30	ARE	2000
Potri.016G028900.v4.1	975	995	ARE	2000
Potri.016G028900.v4.1	1722	1742	ARE	2000
Potri.016G028900.v4.1	1749	1769	ARE	2000
Potri.016G028900.v4.1	1367	1387	ERE	2000
Potri.016G028900.v4.1	1391	1411	ERE	2000
Potri.016G028900.v4.1	1641	1661	ERE	2000
Potri.016G028900.v4.1	80	100	ABRE	2000
Potri.016G028900.v4.1	1973	1993	ABRE	2000
Potri.015G086900.v4.1	924	944	Myc	2000
Potri.015G086900.v4.1	160	180	STRE	2000
Potri.015G086900.v4.1	1073	1093	MYC	2000
Potri.015G086900.v4.1	907	927	ARE	2000
Potri.015G086900.v4.1	1069	1089	ARE	2000
Potri.015G086900.v4.1	557	577	W-box	2000
Potri.015G086900.v4.1	1311	1331	W-box	2000
Potri.015G086900.v4.1	1885	1905	ABRE	2000
Potri.014G097700.v4.1	981	1001	MYC	2000
Potri.014G097700.v4.1	742	762	ARE	2000
Potri.014G097700.v4.1	1059	1079	ABRE	2000
Potri.014G097700.v4.1	1023	1043	ERE	2000
Potri.014G097700.v4.1	874	894	STRE	2000
Potri.014G097700.v4.1	41	61	Myc	2000
Potri.014G097700.v4.1	298	318	W-box	2000
Potri.013G009000.v4.1	148	168	ERE	2000
Potri.013G009000.v4.1	914	934	ERE	2000
Potri.013G009000.v4.1	916	936	ERE	2000
Potri.013G009000.v4.1	127	147	ABRE	2000
Potri.013G009000.v4.1	128	148	ABRE	2000
Potri.013G009000.v4.1	423	443	ABRE	2000
Potri.013G009000.v4.1	435	455	ABRE	2000
Potri.013G009000.v4.1	801	821	ABRE	2000
Potri.013G009000.v4.1	1641	1661	ABRE	2000
Potri.013G009000.v4.1	1976	1996	Myc	2000
Potri.013G009000.v4.1	265	285	STRE	2000
Potri.013G009000.v4.1	929	949	STRE	2000
Potri.013G009000.v4.1	665	685	MYC	2000
Potri.013G009000.v4.1	699	719	MYC	2000
Potri.013G009000.v4.1	761	781	MYC	2000
Potri.013G009000.v4.1	1468	1488	MYC	2000
Potri.013G009000.v4.1	1535	1555	MYC	2000
Potri.013G009000.v4.1	1559	1579	MYC	2000
Potri.013G009000.v4.1	501	521	ARE	2000
Potri.013G009000.v4.1	603	623	W-box	2000
Potri.013G009000.v4.1	1471	1491	W-box	2000
Potri.002G056300.v4.1	1817	1837	MYC	2000
Potri.002G056300.v4.1	494	514	STRE	2000
Potri.002G056300.v4.1	512	532	W-box	2000
Potri.002G056300.v4.1	274	294	ERE	2000
Potri.002G056300.v4.1	1303	1323	ERE	2000
Potri.002G056300.v4.1	1356	1376	ERE	2000
Potri.002G056300.v4.1	1415	1435	ERE	2000
Potri.002G056300.v4.1	1518	1538	ERE	2000
Potri.002G056300.v4.1	78	98	ARE	2000
Potri.002G056300.v4.1	113	133	ABRE	2000
Potri.002G056300.v4.1	114	134	ABRE	2000
Potri.002G056300.v4.1	693	713	ABRE	2000
Potri.002G056300.v4.1	694	714	ABRE	2000
Potri.002G056300.v4.1	1012	1032	ABRE	2000
Potri.002G056300.v4.1	1588	1608	ABRE	2000
Potri.002G056300.v4.1	1809	1829	ABRE	2000
Potri.002G059600.v4.1	794	814	ERE	2000
Potri.002G059600.v4.1	796	816	ERE	2000
Potri.002G059600.v4.1	1242	1262	ERE	2000
Potri.002G059600.v4.1	268	288	MYC	2000
Potri.002G059600.v4.1	390	410	MYC	2000
Potri.002G059600.v4.1	505	525	MYC	2000
Potri.002G059600.v4.1	681	701	MYC	2000
Potri.002G059600.v4.1	1092	1112	MYC	2000
Potri.002G059600.v4.1	724	744	ABRE	2000
Potri.002G059600.v4.1	934	954	ABRE	2000
Potri.002G059600.v4.1	1302	1322	Myc	2000
Potri.002G059600.v4.1	251	271	STRE	2000
Potri.002G059600.v4.1	606	626	STRE	2000
Potri.002G059600.v4.1	1255	1275	STRE	2000
Potri.002G059600.v4.1	437	457	ARE	2000
Potri.002G059600.v4.1	1379	1399	ARE	2000
Potri.002G059600.v4.1	510	530	W-box	2000
Potri.003G148000.v4.1	1127	1147	W-box	2000
Potri.003G148000.v4.1	1578	1598	ABRE	2000
Potri.003G148000.v4.1	176	196	ERE	2000
Potri.003G148000.v4.1	483	503	ERE	2000
Potri.003G148000.v4.1	1694	1714	ERE	2000
Potri.003G148000.v4.1	380	400	ARE	2000
Potri.003G148000.v4.1	11	31	MYC	2000
Potri.003G148000.v4.1	63	83	MYC	2000
Potri.003G148000.v4.1	1186	1206	MYC	2000
Potri.003G169000.v4.1	818	838	W-box	2000
Potri.003G169000.v4.1	895	915	ABRE	2000
Potri.003G169000.v4.1	1830	1850	ERE	2000
Potri.003G169000.v4.1	2	22	Myc	2000
Potri.003G169000.v4.1	164	184	ARE	2000
Potri.003G169000.v4.1	963	983	ARE	2000
Potri.003G169000.v4.1	1311	1331	ARE	2000
Potri.003G169000.v4.1	1523	1543	STRE	2000
Potri.003G169000.v4.1	813	833	MYC	2000
Potri.003G169000.v4.1	850	870	MYC	2000
Potri.003G169000.v4.1	1381	1401	MYC	2000
Potri.003G219700.v4.1	265	285	ARE	2000
Potri.003G219700.v4.1	852	872	ARE	2000
Potri.003G219700.v4.1	845	865	STRE	2000
Potri.003G219700.v4.1	1093	1113	STRE	2000
Potri.003G219700.v4.1	219	239	MYC	2000
Potri.003G219700.v4.1	1477	1497	MYC	2000
Potri.003G219700.v4.1	109	129	W-box	2000
Potri.003G219700.v4.1	861	881	W-box	2000
Potri.003G219700.v4.1	1035	1055	W-box	2000
Potri.003G219700.v4.1	1175	1195	W-box	2000
Potri.003G219700.v4.1	585	605	ABRE	2000
Potri.003G219700.v4.1	1486	1506	ABRE	2000
Potri.003G219700.v4.1	1916	1936	ABRE	2000
Potri.003G219700.v4.1	612	632	ERE	2000
Potri.003G219700.v4.1	1283	1303	ERE	2000
Potri.004G152000.v4.1	604	624	ARE	2000
Potri.004G152000.v4.1	1355	1375	ARE	2000
Potri.004G152000.v4.1	1525	1545	ARE	2000
Potri.004G152000.v4.1	1809	1829	ARE	2000
Potri.004G152000.v4.1	1212	1232	MYC	2000
Potri.004G152000.v4.1	1497	1517	MYC	2000
Potri.004G152000.v4.1	1645	1665	MYC	2000
Potri.004G152000.v4.1	1323	1343	W-box	2000
Potri.004G152000.v4.1	282	302	ERE	2000
Potri.004G152000.v4.1	-2	18	STRE	2000
Potri.004G152000.v4.1	1282	1302	STRE	2000
Potri.005G042700.v4.1	419	439	ERE	2000
Potri.005G042700.v4.1	218	238	W-box	2000
Potri.005G042700.v4.1	373	393	W-box	2000
Potri.005G042700.v4.1	1847	1867	W-box	2000
Potri.005G042700.v4.1	238	258	MYC	2000
Potri.005G042700.v4.1	376	396	MYC	2000
Potri.005G042700.v4.1	1156	1176	MYC	2000
Potri.005G042700.v4.1	1	21	ARE	2000
Potri.005G042700.v4.1	1455	1475	ARE	2000
Potri.005G042700.v4.1	1674	1694	ARE	2000
Potri.005G042700.v4.1	919	939	STRE	2000
Potri.005G042700.v4.1	1024	1044	STRE	2000
Potri.005G042700.v4.1	1417	1437	STRE	2000
Potri.005G042700.v4.1	1739	1759	STRE	2000
Potri.005G179200.v4.1	400	420	ABRE	2000
Potri.005G179200.v4.1	524	544	ABRE	2000
Potri.005G179200.v4.1	368	388	W-box	2000
Potri.005G179200.v4.1	1079	1099	W-box	2000
Potri.005G179200.v4.1	1656	1676	ARE	2000
Potri.005G199000.v4.1	554	574	MYC	2000
Potri.005G199000.v4.1	1202	1222	MYC	2000
Potri.005G199000.v4.1	476	496	ABRE	2000
Potri.005G199000.v4.1	1060	1080	W-box	2000
Potri.005G199000.v4.1	23	43	STRE	2000
Potri.005G199000.v4.1	569	589	STRE	2000
Potri.005G199000.v4.1	1312	1332	ERE	2000
Potri.005G199000.v4.1	1644	1664	ERE	2000
Potri.005G199000.v4.1	1689	1709	ERE	2000
Potri.005G199000.v4.1	1373	1393	ARE	2000
Potri.005G199000.v4.1	1561	1581	ARE	2000
Potri.006G104100.v4.1	895	915	Myc	2000
Potri.006G104100.v4.1	499	519	W-box	2000
Potri.006G104100.v4.1	562	582	W-box	2000
Potri.006G104100.v4.1	691	711	W-box	2000
Potri.006G104100.v4.1	443	463	ERE	2000
Potri.006G104100.v4.1	1044	1064	ERE	2000
Potri.006G104100.v4.1	1154	1174	ERE	2000
Potri.006G104100.v4.1	142	162	MYC	2000
Potri.006G104100.v4.1	397	417	MYC	2000
Potri.006G104100.v4.1	663	683	MYC	2000
Potri.006G104100.v4.1	1775	1795	MYC	2000
Potri.006G104100.v4.1	577	597	ARE	2000
Potri.006G104100.v4.1	732	752	ARE	2000
Potri.006G104100.v4.1	1428	1448	ARE	2000

## Sheet: Supplementary Table6
Supplementary Table6:Primer sequence summary
PuWRKY22-F1	TCTGAAGCCATGGAGGATATTG	PuWRKY22 gene primers
PuWRKY22-R1	GCTAATGTCAGATACTTCCGGC
PuActin-F	GGGTATGCCCTTCCACAT	qRT-PCR Actin
PuActin-R	CAAGGGCAACATATGCAAG
qPuWRKY22-F	GCTCTCCATATCCAAGGGGC	qRT-pcr WRKY22
qPuWRKY22-R	TTCCTCCAAACCCGCAAAGA
ProPuWRKY22-F	ATCAAACGGGGGAGGGGGGGGGGAA	Promoter
ProPuWRKY22-R	ATTTGGCATCTCGGTGTTTATCTTG
p62SK-W22-F	CGCTCTAGAACTAGTGGATCCATGGAGGATATTGATTGGGA	W-Box element primers
p62SK-W22-R	GGTACCGGGCCCCCCCTCGAGGTCGACTCAGATACTTCCGGCTGCC
W-box-F	GGGCCCCCCCTCGAGGTCGACCGTTGACCGTTGACCGAGTTGACTTTTTTAG
W-box-R	CGCTCTAGAACTAGTGGATCCTAAAAAAGTCAACTCGGTCAACGGTCAACGC
mW-box-F	GGGCCCCCCCTCGAGGTCGACCGTAGACGGTAGACGGAGTAGACGTTTTTAG
mW-box-R	CGCTCTAGAACTAGTGGATCCTAAAAACGTCTACTCCGTCTACCGTCTACGC
NbActin-F	AGCTGGTCGTGACTTGACTG	tobacco actin
NbActin-R	GGACTTCAGGGCATCGGAAA
Ubiquitin-F	GGAGGACAAGGTGGAGGG	Populus davidiana×P.bolleana actin
Ubiquitin-R	GATTGAGGGGAGGGATGC
PdPapACT2-F	TCACTCATTGGAATGGAAGC	Transcriptome gene quantification validation
PdPapACT2-R	GGAGCAAGAGCTGTGATCTC
QP-NFYB-1F	CAGCCAAGAGCTATGGGGAA	NFYB
QP-NFYB-2R	CTCGCTATTCCTGTCTCCGT
QP-NCED1-1F	GCTGCCACCAGGAAACAAAG	NCED1
QP-NCED1-2R	TGGACTGCCGTACCATAACC
QP-WRKY2-1F	GCATCCAGGGCTGCTATC	WRKY2
QP-WRKY2-2R	TCCTAGGGTTTGGATTCCCC
QP-GOLS-1F	GGCGAGGAAGCTAACATGGA	GOLS
QP-GOLS-2R	TCTGGAACTGAGTTTTCGCCA
QP-AP2-1F	CGAATCCGAGGGATGCTCAA	AP2
QP-AP2-2R	CCACAGCAGAAGAGCTGGAA
